# Supplementary material for: An integrative modeling framework reveals plasticity of TGF-β signaling
Source: BMC Syst Biol. 2014 Mar 12;8:30. doi: 10.1186/1752-0509-8-30 (PMC4007780; doi:10.1186/1752-0509-8-30)
Supplement: Additional file 2: Table S1 — Modularity classes in activation graph. The activation graph has a significant modularity score of 0,819 that reveals a non-random distribution of edges and a high connectivity between nodes inside classes. Most of TGF-β signaling-related components, including TGFβ, TGFβR and SMAD proteins belong to modularity class 10 that contains also TGF-β superfamily members like BMP. [file 1752-0509-8-30-S2.xls]

## Sheet: Sheet1
Supplementary Table 1: Modularity classes in activation graph.
The activation graph has a significant modularity score of 0,819 that reveals a non-random
distribution of edges and a high connectivity betwwen nodes inside classes. Most of TGF-β
signaling-related components, including TGFβ, TGFβR and SMAD proteins belong to
modularity class 10 that contains also TGF-β superfamily members members like BMP.
Name	Modularity Class
HDAC9_cy	0
HDAC9_nucl	0
AGTR1_en	1
AGTR1_intToMb	1
HDACClassI	2
HDACClassII	2
Histones_inactive_nucl	2
Histones_nucl	2
HDAC10_cy	3
HDAC10_nucl	3
alpha6_beta4Integrin_active_intToMb	4
alpha6_beta4Integrin_Laminin1_intToMb	4
alpha6_beta4Integrin_Laminin10_intToMb	4
alpha6_beta4Integrin_Laminin11_intToMb	4
alpha6_beta4Integrin_Laminin2_intToMb	4
alpha6_beta4Integrin_Laminin4_intToMb	4
alpha6_beta4Integrin_Laminin5_intToMb	4
Laminin1	4
Laminin10	4
Laminin11	4
Laminin2	4
Laminin4	4
Laminin5	4
APC_C_HCDH1	5
APC_C_HCDH1_active	5
CDC14B_proteinserine_threoninephosphataseactivity_nucleoplasm	5
ABI1	6
Aiolos_active_cy	6
Aiolos_active_nucl	6
AKT1_RAF1_active	6
amphiphysin_active	6
BRAF_active_plasmaMb	6
BRAF_inactive_cy	6
BRAF_plasmaMb	6
C3G_p	6
CBL_Ubc4_5family_cy	6
CBL_Ubc4_5family_en	6
CRKfamily_cy	6
DMN1_GTP_active	6
E2_ERalpha__dimer___PELP1_Src_p52SHC_GRB2_SOS1_active_plasmaMb	6
EGF_EGFRdimer_SHC_active_intToMb	6
EGF_EGFRdimer_SHC_GRB2_SOS1_active_intToMb	6
EGF_l	6
EGFR_EGFR_EGF_EGF_active_en	6
EGFR_EGFR_EGF_EGF_active_intToMb	6
EGFR_EGFR_EGF_EGF_active_l	6
EGFR_EGFR_EGF_EGF_GNAI1_GNAI3_GAB1_active_intToMb	6
EGFR_EGFR_EGF_EGF_GNAI1_GNAI3_GAB1_RasGAP_active_intToMb	6
EGFR_EGFR_EGF_EGF_GRB2_CBL_active_coatedpit	6
EGFR_EGFR_EGF_EGF_GRB2_CBL_active_en	6
EGFR_EGFR_EGF_EGF_GRB2_CBL_active_intToMb	6
EGFR_EGFR_EGF_EGF_GRB2_GAB1_active_intToMb	6
EGFR_EGFR_EGF_EGF_GRB2_GAB1_inactive_intToMb	6
EGFR_EGFR_EGF_EGF_GRB2_GAB1_RasGAP_active_intToMb	6
EGFR_EGFR_EGF_EGF_GRB2_N_WASP_active_intToMb	6
EGFR_EGFR_EGF_EGF_GRB2_PAK1_active_intToMb	6
EGFR_EGFR_EGF_EGF_GRB2_SOS1_active_en	6
EGFR_EGFR_EGF_EGF_GRB2_SOS1_active_intToMb	6
EGFR_EGFR_EGF_EGF_GRB2_SOS1_active_l	6
EGFR_EGFR_EGF_EGF_inactive_intToMb	6
EGFR_EGFR_EGF_EGF_NCK1_2_PAK1_active_intToMb	6
EGFR_EGFR_EGF_EGF_p46SHC_active_en	6
EGFR_EGFR_EGF_EGF_p46SHC_active_intToMb	6
EGFR_EGFR_EGF_EGF_p46SHC_GRB2_SOS1_active_en	6
EGFR_EGFR_EGF_EGF_p46SHC_GRB2_SOS1_active_intToMb	6
EGFR_EGFR_EGF_EGF_p46SHC_inactive_intToMb	6
EGFR_EGFR_EGF_EGF_p52SHC_active_en	6
EGFR_EGFR_EGF_EGF_p52SHC_active_intToMb	6
EGFR_EGFR_EGF_EGF_p52SHC_GRB2_SOS1_active_en	6
EGFR_EGFR_EGF_EGF_p52SHC_GRB2_SOS1_active_intToMb	6
EGFR_EGFR_EGF_EGF_p52SHC_inactive_intToMb	6
EGFR_EGFR_EGF_EGF_p66SHC_active_intToMb	6
EGFR_EGFR_EGF_EGF_RasGAP_active_intToMb	6
EGFR_inactive_l	6
EHD4_active	6
EphrinA1_EPHA2_p52SHC_active_intToMb	6
EphrinB_EPHB1_Src_p52SHC_GRB2_active_intToMb	6
EPS15_cy	6
EPS15_p_plasmaMb	6
EPS15b_active_en	6
EPS15b_cy	6
Eps8_ABI1_SOS1	6
Eps8_ABI1_SOS1_active	6
Eps8_RNTRE	6
Epsin1_plasmaMb	6
ErbB2_ErbB3_neuregulin1beta_active	6
ErbB2_ErbB3_neuregulin1beta_SHC_active_intToMb	6
ErbB2_ErbB3_neuregulin1beta_SHC_GRB2_SOS1_active_intToMb	6
ERK1_2_active_active_plasmaMb	6
FAK_GRB2_SOS1_active_cy	6
FAK_Src_Yes_Fyn_GRB2_SOS1_active_focaladhesion	6
FRS2family	6
FRS2family_active_active	6
FRS2family_GRB2_SOS1_active	6
FRS2family_SHP2	6
FRS2family_SHP2_active	6
FRS2family_SHP2_CRKfamily_active	6
FRS2family_SHP2_CRKfamily_C3G_GAB2_active	6
FRS2family_SHP2_GRB2_SOS1_active	6
Gab1_plasmaMb	6
GAB2	6
GAB2_GRB2_SOS1	6
GAB2_PI3K_SHP2_active	6
GAB2_PI3KClassIA_SHP2	6
GMCSF_GMRalpha_CSF2RB_JAK2__dimer___YWHAZ_SHC_active_intToMb	6
GMCSF_GMRalpha_CSF2RB_JAK2__dimer___YWHAZ_SHC_PI3K_active_intToMb	6
GMCSF_GMRalpha_CSF2RB_JAK2__dodecamer___SHC_active_intToMb	6
GMCSF_GMRalpha_CSF2RB_JAK2__dodecamer___SHC_GRB2_GAB2_active_intToMb	6
GMCSF_GMRalpha_CSF2RB_JAK2__dodecamer___SHC_GRB2_GAB2_PI3K_active_intToMb	6
GMCSF_GMRalpha_CSF2RB_JAK2__dodecamer___SHC_GRB2_SOS1_active_intToMb	6
GMCSF_GMRalpha_CSF2RB_JAK2__dodecamer___SHP2_active_intToMb	6
GNAI1	6
GNAI3	6
GRB2_CBL	6
GRB2_CBL_cy	6
GRB2_GAB2	6
GRB2_GAB2_plasmaMb	6
GRB2_N_WASP	6
GRB2_PAK1	6
GRB2_SOS1	6
GRB2_SOS1_cy	6
GRB2_SOS1_GABfamily_SHP2_PI3K_active	6
HGF__dimer___MET__dimer___p52SHC_active_intToMb	6
HGF__dimer___MET__dimer___p52SHC_GRB2_SOS1_active_intToMb	6
HGS	6
HGS_active_earlyendosome	6
HGS_en	6
HGS_ub_en	6
IGF_1Rheterotetramer_IGF1_IRS1_Shp2_cav	6
IGF_1Rheterotetramer_IGF1_SHC_GRB10	6
IL1betafragment_IL1R1_IL1RAP_PI3K_active_intToMb	6
IL2_IL2Ralpha_beta_gamma_JAK1_LCK_JAK3_SHC_active_intToMb	6
IL2_IL2Ralpha_beta_gamma_JAK1_LCK_JAK3_SHC_GRB2_SOS1_GAB2	6
IL2_IL2Ralpha_beta_gamma_JAK1_LCK_JAK3_SHC_GRB2_SOS1_GAB2_active_intToMb	6
IL2_IL2Ralpha_beta_gamma_JAK1_LCK_JAK3_SHC_GRB2_SOS1_GAB2_ERK1_2_intToMb	6
IL2_IL2Ralpha_beta_gamma_JAK1_LCK_JAK3_SHC_GRB2_SOS1_GAB2_SHP2_active_intToMb	6
IL3_IL3RA_CSF2RB__dodecamer___JAK2_JAK2_SHC_active_intToMb	6
IL3_IL3RA_CSF2RB__dodecamer___JAK2_JAK2_SHC_GRB2_GAB2_active_intToMb	6
IL3_IL3RA_CSF2RB__dodecamer___JAK2_JAK2_SHC_GRB2_GAB2_PI3K_active_intToMb	6
IL3_IL3RA_CSF2RB__dodecamer___JAK2_JAK2_SHP2_active_intToMb	6
IL3_IL3RA_CSF2RB__dodecamer___JAK2_JAK2_SHP2_GRB2_GAB2_active_intToMb	6
IL3_IL3RA_CSF2RB__dodecamer___YWHAZ_SHC_active_intToMb	6
IL5_IL5RA_CSF2RB__hexamer___JAK2_JAK2_SHP2_active	6
IL5_IL5RA_CSF2RB__hexamer___JAK2_JAK2_SHP2_GRB2_active	6
ITCH_en	6
KLRG1_SHP2	6
KSR	6
KSR_active_p_p	6
KSR_gene	6
LST2_en	6
MEK1_2	6
MEK1_2_active_active	6
N_cadherin_Ca2PLUS_betacatenin_alphacatenin_p120catenin_Fer_ccJct	6
NCK1_2_cy	6
NCK1_2_PAK1	6
Nephrin_NEPH1_podocin_CD2AP_membraneraft	6
Nephrin_NEPH1_podocin_Cholesterol_membraneraft	6
Nephrin_NEPH1_podocin_GRB2_membraneraft	6
Nephrin_NEPH1_podocin_membraneraft	6
Nephrin_NEPH1_podocin_NCK1_2_membraneraft	6
Nephrin_NEPH1_podocin_NCK1_2_N_WASP_membraneraft	6
NGF_NGFR_active_active_en	6
NGF_NGFR_active_active_intToMb	6
p46SHC	6
p46SHC_cy	6
p52SHC	6
p52SHC_cy	6
p66SHC	6
p66SHC_GRB2_SOS1_cy	6
p66SHC_p_p_p	6
PAK2_PAK4	6
PAK2_PAK4_active	6
PDGF_BB_PDGFRB__dimer___GRB2_SOS1_SHP2_active_intToMb	6
PDGF_BB_PDGFRB__dimer___p52SHC_active_intToMb	6
PDGF_BB_PDGFRB__dimer___p52SHC_GRB2_SOS1_active_intToMb	6
PDGF_BB_PDGFRB__dimer___SHP2_active_intToMb	6
PI3K_cy	6
PI3KClassIAfamily	6
PI3KClassIAfamily_active	6
PI3KClassIAfamily_active_plasmaMb	6
PI3KClassIAfamily_active1_plasmaMb	6
PI3KClassIAfamily_cy	6
PI3KClassIAfamily_inactive	6
PI3KClassIAfamily_plasmaMb	6
PKCepsilon_Par3_Par6	6
PKCepsilon_Par3_Par6_CDC42_GTP	6
podocin_membraneraft	6
RAF1	6
RAF1_active	6
RAF1_active_p	6
RAF1_active_p_p	6
RAF1_active_p_p_plasmaMb	6
RAF1_BRAF	6
RAF1_BRAF_active	6
RAF1_BRAF_inactive	6
RAF1_p	6
RASfamily_GDP_active	6
RASfamily_GDP_active_plasmaMb	6
RASfamily_GDP_Aiolos_inactive_plasmaMb	6
RASfamily_GDP_inactive	6
RASfamily_GTP_PI3K_active_plasmaMb	6
RasGAP_active_p_cy	6
RasGAP_cy	6
RasGAP_Dok_R	6
RNTRE_inactive	6
SH2Bfamily	6
SH2Bfamily_GRB2_SOS1_active	6
SHC	6
SHC_active_p	6
SHC_active_p_p_p	6
SHC_GRB2_SOS1_active_intToMb	6
SHC_GRB2_SOS1_GAB1_active_intToMb	6
SHC_Grb2_SOS1_GAB1_PI3K_active_intToMb	6
SHC_RasGAP_active	6
SHP2	6
SHP2_active	6
SHP2_active_p_neuromuscularjunction	6
SHP2_active_plasmaMb	6
SHP2_inactive_sulfenicacid	6
SHP2_neuromuscularjunction	6
SHP2_p_cy	6
SOS1	6
Src_Yes_active	6
SYNJ1	6
TCPTPp45_proteintyrosinephosphataseactivity_cy	6
TRPC6	6
TRPC6_active	6
TRPC6_active_gene	6
TSG101	6
Vps24	6
VPS4	6
FGFR3c_FGF23	7
FGFR3c_FGF23_Klotho	7
Klotho	7
53BP1	8
ABRA1_p	8
Artemis	8
Artemis_p	8
ATR_ATRIP_nucl	8
BAK	8
BAK_gene	8
BLM_TOP3A_BLAP75	8
BRCA1_CtBP_CtIP	8
BRCA2	8
BRCA2_gene	8
CDC25A	8
CDC25A_gene	8
CDC25A_p	8
CDC25A_p_p_p_p	8
CDC25C	8
CDC25C_p	8
CDC25C_YWHAB_inactive	8
CDC25C_YWHAB_inactive_cy	8
CDC6_active_p_p_p	8
CEP164	8
CHK1	8
CHK1_active_p_p_nucl	8
CHK2_nucl	8
CHK2_p_nucl	8
CLASPIN_nucl	8
CLASPIN_p_nucl	8
CtBP_CtIP	8
dNp63a	8
dNp63a_gene	8
dNp73a__tetramer___nucl	8
dNp73b__tetramer___nucl	8
FAAP24	8
FAcorecomplex	8
FAcorecomplex_chromatin	8
FAcorecomplex_FANCM_FAAP24_MHF1_MHF2_BLM_TOP3A_BLAP75_chromatin	8
FAcorecomplex_nucl	8
FAN1	8
FANCA_FANCB_FANCC_FANCF_FANCG_FANCL_UBE2T_HES1_FAAP100_chromatin	8
FANCD2_FANCI	8
FANCD2_FANCI_BRCA2_PALB2_chromatin	8
FANCD2_FANCI_chromatin	8
FANCD2_FANCI_FAN1_chromatin	8
FANCD2_FANCI_nucl	8
FANCE_p_p	8
FANCG	8
FANCG_BRCA2_FANCD2_XRCC3	8
FANCG_p	8
FANCJ	8
FANCJ_BLM_TOP3A_BLAP75_chromatin	8
FANCM_FAAP24_MHF1_MHF2	8
FANCM_FAAP24_MHF1_MHF2_chromatin	8
FANCM_p	8
HSF1	8
HSF1_gene	8
KAP1_nucl	8
KAP1_p_siteofdouble_strandbreak	8
MCM2	8
MCM2_p	8
MCM7	8
MHF1_MHF2	8
MRNcomplex_ATM_MDC1_H2AX_RNF8_53BP1_active_siteofdouble_strandbreak	8
MRNcomplex_ATM_MDC1_H2AX_RNF8_53BP1_BRCA1_ABRA1_active_siteofdouble_strandbreak	8
MRNcomplex_ATM_MDC1_H2AX_RNF8_53BP1_BRCA1_ABRA1_RAP80_active_siteofdouble_strandbreak	8
MRNcomplex_ATM_MDC1_H2AX_RNF8_53BP1_BRCA1_active_siteofdouble_strandbreak	8
MRNcomplex_ATM_MDC1_H2AX_RNF8_active_siteofdouble_strandbreak	8
NBS1	8
NBS1_active_p	8
NBS1_gene	8
PALB2	8
RAD17_RFC2_5_active_nucl	8
RAD17_RFC2_5_nucl	8
RAD9_RAD1_HUS1	8
RAP80	8
RNF8	8
RPA_active_nucl	8
RPA_ATR_ATRIP_active_nucl	8
RPA_ATR_ATRIP_RAD17_RFC2_5_9_1_1_active_nucl	8
RPA_ATR_ATRIP_RAD17_RFC2_5_9_1_1_TopBP1_active_nucl	8
RPA_ATR_ATRIP_RAD17_RFC2_5_9_1_1_TopBP1_CDC6_active_nucl	8
RPA_ATR_ATRIP_RAD17_RFC2_5_9_1_1_TopBP1_CEP164_active_nucl	8
RPA_ATR_ATRIP_RAD17_RFC2_5_9_1_1_TopBP1_CEP164_TIMELESS_TIPIN_active_nucl	8
RPA_ATR_ATRIP_RAD17_RFC2_5_9_1_1_TopBP1_CEP164_TIMELESS_TIPIN_CLASPIN_active_nucl	8
RPA_ATR_ATRIP_RAD17_RFC2_5_9_1_1_TopBP1_CEP164_TIMELESS_TIPIN_CLASPIN_CHK1_active_nucl	8
RPA_ATR_ATRIP_RAD17_RFC2_5_9_1_1_TopBP1_SMARCAL1_active_nucl	8
RPA_nucl	8
RPA_RAD17_RFC2_5_9_1_1_active_nucl	8
RPA_RAD17_RFC2_5_active_nucl	8
SMARCAL1	8
SMC1_chromatin	8
SMC1_p_p_siteofdouble_strandbreak	8
TIMELESS_TIPIN_nucl	8
TopBP1_nucl	8
TRKA	8
TRKA_gene	8
UAF1_USP1_chromatin	8
UBC13	8
XRCC3	8
YWHAB	8
APC_C_CDC20	9
APC_C_CDC20_kinetochore	9
AuroraA_active_p	9
AuroraA_active_p_spindlepole	9
AuroraA_BORA	9
AuroraA_TPX2_spindlepole	9
BORA_p	9
BORA_p_p_p	9
BUBR1_outerkinetochoreofcondensedchromosome	9
BUBR1_p_outerkinetochoreofcondensedchromosome	9
BUBR1_p_p_outerkinetochoreofcondensedchromosome	9
CDC25B_proteintyrosinephosphataseactivity	9
CDC25C_cy	9
CDC25C_p_cy	9
CDC25C_p_nucl	9
Cenexin1_centrosome	9
CENPE	9
CENPE_kinetochore	9
CHK2	9
CHK2_active_p	9
Cohesin_SA2	9
Cohesin_SA2_chromosome	9
CyclinB1_CDK1_active	9
CyclinB1_CDK1_inactive	9
CyclinE1	9
CyclinE1_gene	9
ECT2	9
ECT2_spindlemidzone	9
EMI1	9
EMI1_p_p	9
FOXM1B_active_p_nucl	9
FOXM1B_Cbp_p300_active_nucl	9
FOXM1B_HNF6_nucl	9
FOXM1B_nucl	9
gammaTubulin_centrosome	9
GRASP65_GM130_RAB1_GTP_golgiAp	9
GRASP65_GM130_RAB1_GTP_PLK1_golgiAp	9
Hec1_SPC24	9
Hec1_SPC24_kinetochore	9
HNF6	9
HNF6_gene	9
HNF6_nucl	9
Importinalpha_Importinbeta_TPX2	9
KIF2A_microtubule	9
KIF2A_p_spindle	9
Kizuna_p_p_pericentriolarmaterial	9
Kizuna_p_pericentriolarmaterial	9
MDM4	9
MDM4_p_p_p_nucl	9
MKLP2_microtubule	9
MKLP2_PLK1_microtubule	9
NLP_gammaTubulin_centrosome	9
NLP_p	9
NudC_outerkinetochoreofcondensedchromosome	9
NudC_p_p_outerkinetochoreofcondensedchromosome	9
PBIP1_inactive_p_kinetochore	9
PBIP1_kinetochore	9
PICH_chromosome	9
PICH_p_chromosome	9
PICH_PLK1_kinetochore	9
PLK1	9
PLK1_active_p	9
PLK1_active_p_centrosome	9
PLK1_active_p_kinetochore	9
PLK1_active_p_outerkinetochoreofcondensedchromosome	9
PLK1_active_p_p_centrosome	9
PLK1_gene	9
PLK1_inactive_centrosome	9
PLK1_PBIP1_kinetochore	9
PLK1_PRC1_2_spindlemidzone	9
PLK3	9
PLK3_active_p	9
PLK3_gene	9
PPP1CB_MYPT1_active_centrosome	9
PRC1_2	9
RanGTPase	9
sSgo1	9
sSgo1_p_p_spindlepole	9
TCTP	9
TCTP_p	9
TCTP_p_p	9
TGFA	9
TGFA_gene	9
TPX2	9
TPX2_microtubule	9
TPX2_spindlemicrotubule	9
WEE1	9
WEE1_p_p	9
XRCC1	9
XRCC1_gene	9
ActivinA_ACTR2_Endoglin__dimer___active_intToMb	10
ActivinA_ACTR2_Endoglin_ALK1__dimer___active_intToMb	10
ActivinA_ACTR2A__dimer___active_intToMb	10
ActivinA_exCellRegion	10
ACTR2__dimer___intToMb	10
ACTR2A__dimer___intToMb	10
ALK2__dimer___intToMb	10
ALK2_ACTR2A__dimer___inactive_intToMb	10
AP2B2	10
Axin_SMAD3	10
Axin1	10
BAMBI	10
BAMBI_TGFBR1	10
betaglycan__dimer___intToMb	10
betaglycan_betaArrestin2_inactive_en	10
BMP2_4__homodimer___exCellRegion	10
BMP2_4_BMPR2_BMPR1A_1B_RGM_active_intToMb	10
BMP2_4_BMPR2_BMPR1A_1B_RGM_ENDOFIN_GADD34_PP1CA_inactive_intToMb	10
BMP2_4_BMPR2_BMPR1A_1B_RGM_FS_inactive_intToMb	10
BMP2_4_BMPR2_BMPR1A_1B_RGM_SMAD7_SMURF1_inactive_intToMb	10
BMP2_4_CER1_inactive_exCellRegion	10
BMP2_4_CHRD_inactive_exCellRegion	10
BMP2_4_CHRDL1_inactive_exCellRegion	10
BMP2_4_FETUA_inactive_exCellRegion	10
BMP2_4_GREM1_inactive_exCellRegion	10
BMP2_4_NOG_inactive_exCellRegion	10
BMP2_4_USAG1_inactive_exCellRegion	10
BMP6__homodimer__	10
BMP6_BMPR2_BMPR1A_1B_active	10
BMP6_FETUA_inactive	10
BMP7__homodimer___exCellRegion	10
BMP7_BMPR2_ALK2__dimer___active_intToMb	10
BMP7_BMPR2_BMPR1A_1B_active_intToMb	10
BMP7_BMPR2_BMPR1A_1B_FS_inactive_intToMb	10
BMP7_BMPR2_BMPR1A_1B_SMAD6_SMURF1_inactive_intToMb	10
BMP7_USAG1_inactive_exCellRegion	10
BMP9__dimer___exCellRegion	10
BMP9_ACTR2_Endoglin_ALK1__dimer___active_intToMb	10
BMP9_BMPR2_Endoglin_ALK1__dimer___active_intToMb	10
BMP9_BMPR2_Endoglin_ALK1__dimer___CK2B_active_intToMb	10
BMPR1A_1B__homodimer___intToMb	10
BMPR1A_1B_BAMBI_inactive	10
BMPR2__homodimer___active_intToMb	10
BMPR2__homodimer___intToMb	10
CEBPB__dimer__	10
CER1	10
CHRD	10
CHRDL1	10
CK2B_FKBP12_ALK1__dimer___inactive_intToMb	10
CTGF	10
ELF	10
ELF_SMAD3_active_plasmaMb	10
ENDOFIN_SMAD1_earlyendosome	10
Endoglin__dimer___intToMb	10
FETUA	10
FKBP12	10
FKBP12_ALK1__dimer___inactive_intToMb	10
FKBP12_ALK2__dimer___inactive_intToMb	10
FKBP12_TGFBR1__dimer___inactive_intToMb	10
FS	10
GADD34_PP1CA	10
GPC1_TGFB_TGFBR1_TGFBR2_active_intToMb	10
GREM1	10
ID1	10
ID1_gene	10
km23_1__dimer__	10
MIS__dimer___exCellRegion	10
MIS_MISR2_ALK2__dimer___active_intToMb	10
MISR2__dimer___intToMb	10
NOG	10
PML_SARA_SMAD2_3_earlyendosome	10
PPM1A	10
PPP1CA	10
RGMfamily	10
SARA_plasmaMb	10
SCP1_3	10
SKI	10
SMAD1_5_8_active_active_cy	10
SMAD1_5_8_active_active2_cy	10
SMAD1_5_8_cy	10
SMAD1_active_p_p_cy	10
SMAD1_active_p_p_p_p_p_p_cy	10
SMAD1_cy	10
SMAD1_p_p_p_p_cy	10
SMAD1_SKI_inactive_cy	10
SMAD1_SMAD1_SMAD4_active_cy	10
SMAD1_SMAD1_SMAD4_active_nucl	10
SMAD1_SMAD6_inactive	10
SMAD1_SMURF2_inactive	10
SMAD2_3	10
SMAD2_3_active_active	10
SMAD2_active_p_p_cy	10
SMAD2_active_p_p_p_cy	10
SMAD2_active_p_p_p_p_p_p_p_cy	10
SMAD2_cy	10
SMAD2_inactive_cy	10
SMAD2_inactive_p_p_p_p_p_cy	10
SMAD2_inactive_plasmaMb	10
SMAD2_NEDD4_2	10
SMAD2_SMAD2_SMAD4_active_cy	10
SMAD2_SMAD4_active_cy	10
SMAD2_SMAD4_active_nucl	10
SMAD2_SMURF2_active	10
SMAD3_active_p_p_cy	10
SMAD3_active_p_p_p_p_p_p_cy	10
SMAD3_cy	10
SMAD3_inactive_cy	10
SMAD3_SMAD4_active_cy	10
SMAD4_cy	10
SMAD4_SMAD1_5_8__dimer___active_cy	10
SMAD4_SMAD1_5_8__dimer___active_nucl	10
SMAD4_SMAD1_5_8__dimer___active2_cy	10
SMAD4_SMAD1_5_8__dimer___active2_nucl	10
SMAD5_active_p_p_cy	10
SMAD5_cy	10
SMAD5_SKI_inactive_cy	10
SMAD5_SMAD5_SMAD4_active_cy	10
SMAD5_SMAD5_SMAD4_active_nucl	10
SMAD6	10
SMAD6_7_SMURF1	10
SMAD6_7_SMURF1_SMAD1_inactive	10
SMAD6_SMURF1	10
SMAD6_SMURF1_SMAD5_inactive	10
SMAD7_GADD34	10
SMAD7_SMURF1	10
SMAD7_SMURF1_2_nucl	10
SMAD8A_active_p_p_cy	10
SMAD8A_cy	10
SMAD8A_SMAD8A_SMAD4_active_cy	10
SMAD8A_SMAD8A_SMAD4_active_nucl	10
SMURF1	10
SMURF2	10
TGFB_TGFBR2_betaglycan_active_intToMb	10
TGFB_TGFBR2_TGFBR1_active_intToMb	10
TGFB_TGFBR2_TGFBR1_DAB2_active_intToMb	10
TGFB_TGFBR2_TGFBR1_ENDOFIN_active_intToMb	10
TGFB_TGFBR2_TGFBR1_ENDOFIN_SMAD4_active_intToMb	10
TGFB_TGFBR2_TGFBR1_km23_1_active_earlyendosome	10
TGFB_TGFBR2_TGFBR1_km23_1_SMAD2_active_earlyendosome	10
TGFB_TGFBR2_TGFBR1_Par6_occludin_active_tightjunction	10
TGFB_TGFBR2_TGFBR1_Par6_occludin_SMURF1_active_tightjunction	10
TGFB_TGFBR2_TGFBR1_PML_SARA_active	10
TGFB_TGFBR2_TGFBR1_PML_SARA_SMAD2_3_AP2B2_active_earlyendosome	10
TGFB_TGFBR2_TGFBR1_PPP2R2A_active_intToMb	10
TGFB_TGFBR2_TGFBR1_SMAD7_GADD34_active_intToMb	10
TGFB_TGFBR2_TGFBR1_SMAD7_GADD34_PPP1CA_inactive_intToMb	10
TGFB_TGFBR2_TGFBR1_SMAD7_SMURF1_2_CAV1_membraneraft	10
TGFB_TGFBR2_TGFBR1_WWP1_SMAD7_intToMb	10
TGFB1__dimer___active_exCellRegion	10
TGFB1_TGFBR2_Endoglin__dimer___active_intToMb	10
TGFB1_TGFBR2_Endoglin_TGFBR1_ALK1_active_intToMb	10
TGFB1_TGFBR2_Endoglin_TGFBR1_ALK1_CAV1_active_cav	10
TGFB1_TGFBR2_Endoglin_TGFBR1_ALK1_CK2B_active_intToMb	10
TGFB1_TGFBR2_Endoglin_TGFBR1_ALK1_PPP1CA_active_intToMb	10
TGFB3__dimer___active_exCellRegion	10
TGFB3_TGFBR2_Endoglin__dimer___active_intToMb	10
TGFB3_TGFBR2_Endoglin_TGFBR1_ALK1_active_intToMb	10
TGFBfamily__dimer___active_exCellRegion	10
TGFBR1__dimer___intToMb	10
TGFBR1__dimer___Par6_occludin_inactive_tightjunction	10
TGFBR2__dimer___active_intToMb	10
TLX2	10
TLX2_gene	10
TRAP_1	10
TRAP_1_SMAD4	10
TRAP_1_TGFBR1__dimer___inactive_intToMb	10
USAG1	10
WWP1_SMAD7_nucl	10
14_3_3family_nucl	11
40SS6ribosomalprotein	11
40SS6ribosomalprotein_p_p	11
AKT1	11
AKT1_2	11
AKT1_2_active_active	11
AKT1_2_active_active_cy	11
AKT1_active	11
AKT1_active_cy	11
AKT1_active_p	11
AKT1_active_p_cy	11
AKT1_active_p_p	11
AKT1_active_p_p_cy	11
AKT1_active_p_p_p_cy	11
AKT1_active_p_p_p_nucl	11
AKT1_active_p_p_p_plasmaMb	11
AKT1_active_p_p_plasmaMb	11
AKT1_active_p_plasmaMb	11
AKT1_cy	11
AKT1_inactive	11
AKT1_mTOR_p70S6K_Hsp90_TERT_active	11
AKT1_p_p_plasmaMb	11
AKT1_plasmaMb	11
AKT2	11
AKT2_active_p	11
AKT2_active_p_p_plasmaMb	11
AKT2_cy	11
AKT2_p21CIP1_active_nucl	11
AKT3	11
AKT3_active_p	11
APPL	11
APPL_active	11
AuroraB_chromatin	11
BAD	11
BAD_active_cy	11
BAD_active_p	11
BAD_active_p_p_p_p	11
BAD_BCL_X__L___mi	11
BAD_cy	11
BAD_inactive_p	11
BAD_inactive_p_cy	11
BAD_inactive_p_p_cy	11
BCL_X__L___active_mi	11
BCL_X__L___mi	11
BCL_X__L___mi_gene	11
BIM	11
BIM_active_p_p	11
BIM_gene	11
BRG1_BAF155_BAF170_BAF60A_nucl	11
Caspase9	11
Caspase9_inactive_p	11
CAT	11
CAT_gene	11
CD40_CD40L__trimer___TRAF6_PI3KClassIfamily_CBL_b_intToMb	11
CLIP170	11
CLIP170_microtubulebinding_p	11
cortisol_GRalpha__dimer___active_nucl	11
cortisol_GRalpha__dimer___inactive_cy	11
cortisol_GRalpha__dimer___inactive_nucl	11
cortisol_GRalpha__dimer___nucl	11
cortisol_GRalpha__dimer___Src_1_nucl	11
cortisol_GRalpha__dimer___TIF2_nucl	11
cortisol_GRalpha_BRG1_BAF155_BAF170_BAF60A_nucl	11
DEPTOR_p	11
DNA_PKcs_active	11
eEF2_inactive_p	11
eEF2_ribosomebinding	11
eEF2K	11
eEF2K_inactive_p	11
eIF3	11
eIF3_p70S6K_nucl	11
eIF4A	11
eIF4A_active	11
eIF4B	11
eIF4B_p_translationpreinitiationcomplex	11
ENaC	11
ENaC_active	11
FOXO3A_14_3_3_inactive_cy	11
FOXO3A_14_3_3_nucl	11
FOXO3a_14_3_3family_inactive_cy	11
FOXO3A_ac_ac_ac_ac_ac_nucl	11
FOXO3A_active_cy	11
FOXO3A_active_nucl	11
FOXO3A_cy	11
FOXO3A_inactive_p_nucl	11
FOXO3A_inactive_p_p_cy	11
FOXO3A_inactive_p_p_nucl	11
FOXO3A_inactive_p_p_p_nucl	11
FOXO3A_inactive_ub_p_cy	11
FOXO3A_nucl	11
FOXO3A_p_p_nucl	11
FOXO3A_p_p_p_nucl	11
FOXO4_14_3_3family_cy	11
FOXO4_14_3_3family_nucl	11
FOXO4_active_ub_nucl	11
FOXO4_cy	11
FOXO4_inactive_nucl	11
FOXO4_nucl	11
FOXO4_p_p_nucl	11
FOXO4_p_p_p_nucl	11
FOXO6_nucl	11
FOXO6_p_p_cy	11
FOXO6_p_p_nucl	11
GRB14	11
GRbeta_nucl	11
GRbeta_TIF2_nucl	11
Gsk3beta_active_p_p_p_p_cy	11
Gsk3beta_cy	11
Gsk3beta_inactive_p_cy	11
Hes5_nucl	11
Hes5_nucl_gene	11
Hsp90_cy	11
ILK_RICTOR	11
InsulinReceptor_Insulin_GRB14_PDK1	11
JUN_FOS_GR_TRIP6_cortisol_GRalpha__dimer___active_nucl	11
JUN_FOS_TRIP6_active_nucl	11
MAFbx	11
MAFbx_gene	11
MALT1	11
MITF_active_p_nucl	11
MITF_nucl	11
MNSOD	11
MNSOD_gene	11
MSP	11
mTOR	11
mTOR_active	11
mTOR_active_p	11
mTOR_GBL_PRAS40_DEPTOR_inactive	11
mTOR_GBL_SIN1_PROTOR1_DEPTOR_inactive	11
mTORC1_active	11
mTORC1_PGC1A_YY1_active_nucl	11
mTORC1_PRAS40_DEPTOR_14_3_3family_inactive_cy	11
mTORC1_PRAS40_DEPTOR_inactive_cy	11
mTORC1_PRAS40_DEPTOR_inactive_perinuclearregionofcytoplasm	11
mTORC1_PRAS40_DEPTOR_PML_inactive_perinuclearregionofcytoplasm	11
mTORC1_ULK1_2_ATG13_FIP200	11
mTORC2	11
mTORC2_active	11
mTORC2_DEPTOR_inactive	11
NR1I3	11
NR1I3_gene	11
NRDP1	11
NRDP1_ub	11
p130	11
p130_gene	11
p21CIP1_inactive_p_cy	11
p21CIP1_nucl	11
p21CIP1_p_nucl	11
p38delta	11
p38delta_active_p_p	11
p70S6K	11
p70S6K_active	11
p70S6K_active_cy	11
p70S6K_active_p	11
p70S6K_active_p_cy	11
p70S6K_active_p_plasmaMb	11
p70S6K_active_plasmaMb	11
p70S6K_cy	11
p70S6K_inactive	11
p70S6K_nucl	11
p70S6K_p_p_p_p_p	11
p70S6K_p_p_p_p_p_p	11
p70S6K_p_p_p_p_p_p_p	11
Pax6_nucl	11
Pax6_nucl_gene	11
PCAF_nucl	11
PDCD4_eIF4A_inactive_cy	11
PDCD4_inactive_p	11
PDK1	11
PDK1_active	11
PDK1_active_p	11
PDK1_active_p_plasmaMb	11
PDK1_active_plasmaMb	11
PDK1_CARD11_BCL10_MALT1_active	11
PDK1_cy	11
PDK1_p	11
PDK1_plasmaMb	11
PDK1_Src_Hsp90_active	11
PDK1_Src_Hsp90_active_plasmaMb	11
PEPCK	11
PEPCK_gene	11
PGC1A_nucl	11
PGC1A_nucl_gene	11
PI3K_GAB1_active_cy	11
PI3K_GAB1_active_plasmaMb	11
PI3KClassIfamily_CBL_b	11
PPP2CA	11
PPP2CB	11
PRAS40_14_3_3family_inactive	11
PRAS40_p	11
RagA_B_GTP_RagC_D_GDP	11
Ran_GTP	11
Ran_GTP_Exportin1	11
RAPTOR	11
RICTOR	11
Ron	11
Ron_MSP_14_3_3family	11
RSK2_active_p_p_p	11
RSK2_active_p_p_p_p	11
RSK2_active_p_p_p_p_nucl	11
RSK2_p	11
RSK2_p_p	11
SGK1	11
SGK1_active_p_p	11
SGK1_active_p_p_cy	11
SGK1_active_p_p_nucl	11
SGK1_cy	11
SGK1_gene	11
SGK1_p	11
SKAR_EJC_mRNAcapbindingcomplex	11
SKAR_EJC_mRNAcapbindingcomplex_p70S6K	11
Src_active_p_plasmaMb	11
SREBP1	11
SREBP1_nucl	11
Stathmin	11
Stathmin_p	11
Stathmin_p_p	11
SUV420H1	11
TAT	11
TAT_gene	11
Tau	11
Tau_active	11
Tau_active_p_p	11
Tau_p_p_p_p_p	11
Telomerase_AKT1_mTOR_p70S6K_active	11
TIF2_nucl	11
TIF2_SUV420H1	11
TRIP6	11
TRIP6_p	11
ULK1_2_ATG13_FIP200	11
USP7	11
USP8	11
USP8_active_p	11
ZNF216	11
ZNF216_gene	11
AKT3_cy	12
AKT3_cy_gene	12
alphav_beta3Integrin_Vitronectin_intToMb	12
BRAF	12
BRAF_active	12
BRAF_inactive_p_p_p_p	12
CD2AP	12
DEP1	12
DEP1_active	12
Dynamin2_GTP_active	12
E_cadherin_Ca2PLUS_betacatenin_IQGAP1_p120catenin_intToMb	12
FES	12
FES_active_p	12
IQGAP1_cy	12
IQGAP1_p_cy	12
Myoferlin	12
NCK1_2_PAK2	12
NRP1	12
NRP1_glycosaminoglycan	12
NRP2	12
PLGF1__dimer___exCellRegion	12
PLGF2__dimer___exCellRegion	12
PLGFhomodimer	12
RAC1_CDC42_GTP_IQGAP1_ccJct	12
TsAd	12
VE_cadherin_betacatenin_alphacatenin	12
VEGFA__dimer___exCellRegion	12
VEGFA_PLGF1_exCellRegion	12
VEGFA121	12
VEGFA121__dimer___exCellRegion	12
VEGFA145__dimer___exCellRegion	12
VEGFA145__dimer___NRP2	12
VEGFA165B__dimer___exCellRegion	12
VEGFA189__dimer___exCellRegion	12
VEGFA206__dimer___exCellRegion	12
VEGFAhomodimer	12
VEGFB167__dimer___exCellRegion	12
VEGFB186__dimer___exCellRegion	12
VEGFBhomodimer	12
VEGFC__dimer___exCellRegion	12
VEGFD__dimer___exCellRegion	12
VEGFR1__dimer___PLGF1__dimer___active_intToMb	12
VEGFR1__dimer___PLGF2__dimer___active_intToMb	12
VEGFR1__dimer___VEGFA__dimer___active_intToMb	12
VEGFR1__dimer___VEGFA__dimer___NRP1_active_intToMb	12
VEGFR1__dimer___VEGFA__dimer___NRP2_active_intToMb	12
VEGFR1__dimer___VEGFA189__dimer___active_intToMb	12
VEGFR1__dimer___VEGFA206__dimer___active_intToMb	12
VEGFR1__dimer___VEGFB167__dimer___active_intToMb	12
VEGFR1__dimer___VEGFB186__dimer___active_intToMb	12
VEGFR1_2__dimer___PLGF1__dimer___active	12
VEGFR1_2__dimer___VEGFA__dimer___active	12
VEGFR1_2__dimer___VEGFA_PLGF1_active	12
VEGFR1_intToMb	12
VEGFR1homodimer_NRP1_plasmaMb	12
VEGFR1homodimer_NRP1_VEGFR121_plasmaMb	12
VEGFR1homodimer_NRP2_plasmaMb	12
VEGFR1homodimer_NRP2_VEGFR121_plasmaMb	12
VEGFR1homodimer_plasmaMb	12
VEGFR1homodimer_PLGFhomodimer_active_plasmaMb	12
VEGFR1homodimer_VEGFAhomodimer_active_plasmaMb	12
VEGFR1homodimer_VEGFAhomodimer_CBL_CD2AP_active_plasmaMb	12
VEGFR1homodimer_VEGFAhomodimer_NCK1_active_plasmaMb	12
VEGFR1homodimer_VEGFAhomodimer_SHP2_active_plasmaMb	12
VEGFR1homodimer_VEGFBhomodimer_active_plasmaMb	12
VEGFR2__dimer___VEGFA__dimer___active_en	12
VEGFR2__dimer___VEGFA__dimer___active_intToMb	12
VEGFR2__dimer___VEGFA__dimer___alphav_beta3Integrin_Vitronectin_active_intToMb	12
VEGFR2__dimer___VEGFA__dimer___CBL_active_en	12
VEGFR2__dimer___VEGFA__dimer___CBL_active_intToMb	12
VEGFR2__dimer___VEGFA__dimer___CBL_active_l	12
VEGFR2__dimer___VEGFA__dimer___Fyn_NCK1_2_PAK2_active_intToMb	12
VEGFR2__dimer___VEGFA__dimer___Hsp90_alphav_beta3Integrin_Vitronectin_active_intToMb	12
VEGFR2__dimer___VEGFA__dimer___inactive	12
VEGFR2__dimer___VEGFA__dimer___inactive_intToMb	12
VEGFR2__dimer___VEGFA__dimer___intToMb	12
VEGFR2__dimer___VEGFA__dimer___IQGAP1_active_intToMb	12
VEGFR2__dimer___VEGFA__dimer___IQGAP1_VE_cadherin_betacatenin_alphacatenin_active_intToMb	12
VEGFR2__dimer___VEGFA__dimer___Myoferlin_Dynamin2_GTP_active_intToMb	12
VEGFR2__dimer___VEGFA__dimer___NRP1_active_intToMb	12
VEGFR2__dimer___VEGFA__dimer___NRP2_active_intToMb	12
VEGFR2__dimer___VEGFA__dimer___Src_active_intToMb	12
VEGFR2__dimer___VEGFA__dimer___Src_active2_intToMb	12
VEGFR2__dimer___VEGFA__dimer___Src_Shb_active_intToMb	12
VEGFR2__dimer___VEGFA__dimer___TSAd_active_intToMb	12
VEGFR2__dimer___VEGFA__dimer___VE_cadherin_betacatenin_alphacatenin_active_intToMb	12
VEGFR2__dimer___VEGFA121__dimer___active_intToMb	12
VEGFR2__dimer___VEGFA145__dimer___active_intToMb	12
VEGFR2__dimer___VEGFA165B__dimer___active_intToMb	12
VEGFR2__dimer___VEGFA189__dimer___active_intToMb	12
VEGFR2__dimer___VEGFC__dimer___active_intToMb	12
VEGFR2__dimer___VEGFD__dimer___active_intToMb	12
VEGFR2_3__dimer___VEGFA__dimer___active_intToMb	12
VEGFR2_3__dimer___VEGFA__dimer___NRP2_active_intToMb	12
VEGFR2_3__dimer___VEGFA121__dimer___active_intToMb	12
VEGFR2_3__dimer___VEGFA189__dimer___active_intToMb	12
VEGFR2_3__dimer___VEGFC__dimer___active_intToMb	12
VEGFR2_3__dimer___VEGFC__dimer___NRP2_active_intToMb	12
VEGFR2_3__dimer___VEGFD__dimer___active_intToMb	12
VEGFR2_3_VEGFA145__dimer___active_intToMb	12
VEGFR2_intToMb	12
VEGFR3__dimer___VEGFC__dimer___active_intToMb	12
VEGFR3__dimer___VEGFC__dimer___NRP2_active_intToMb	12
VEGFR3__dimer___VEGFD__dimer___active_intToMb	12
VEGFR3_intToMb	12
beta5Integrin	13
beta5Integrin_gene	13
SMAD3_SMAD4_SP1_3_active_nucl	13
alpha3_beta1Integrin_active_intToMb	14
alpha4_beta1Integrin_Fibronectin_Paxillin_GIT1_trailingedge	14
alpha4_beta1Integrin_Fibronectin_Paxillin_trailingedge	14
alpha4_beta1Integrin_Fibronectin_trailingedge	14
alpha4_beta1Integrin_trailingedge	14
alpha4_beta1Integrin_vWF_intToMb	14
alpha5_beta1Integrin_active_intToMb	14
alpha5_beta1Integrin_COL18A1_intToMb	14
alpha5_beta1Integrin_Fibrillin_1_intToMb	14
alpha5_beta1Integrin_Fibrinogen_intToMb	14
alpha5_beta1Integrin_intToMb	14
alpha8_beta1Integrin_Fibronectin_intToMb	14
alpha8_beta1Integrin_intToMb	14
alpha8_beta1Integrin_nephronectin_intToMb	14
alpha8_beta1Integrin_Osteopontin_intToMb	14
alpha8_beta1Integrin_TenascinC_intToMb	14
alpha8_beta1Integrin_Vitronectin_intToMb	14
alpha9_beta1Integrin_vWF_intToMb	14
alphaD_beta2Integrin_ICAM3_intToMb	14
alphaD_beta2Integrin_intToMb	14
alphaD_beta2Integrin_VCAM1_intToMb	14
alphaIIb_beta3Integrin_CD47_Thrombospondin_intToMb	14
alphaIIb_beta3Integrin_Fibrinogen_intToMb	14
alphaIIb_beta3Integrin_Fibronectin_intToMb	14
alphaIIb_beta3Integrin_intToMb	14
alphaIIb_beta3Integrin_Vitronectin_intToMb	14
alphaIIb_beta3Integrin_vWF_intToMb	14
alphaL_beta2Integrin_ICAM1_intToMb	14
alphaL_beta2Integrin_ICAM2_intToMb	14
alphaL_beta2Integrin_ICAM3_intToMb	14
alphaL_beta2Integrin_ICAM4_intToMb	14
alphaL_beta2Integrin_intToMb	14
alphaL_beta2Integrin_JAM_A_intToMb	14
alphaM_beta2Integrin	14
alphaM_beta2Integrin_active_intToMb	14
alphaM_beta2Integrin_CD40L_intToMb	14
alphaM_beta2Integrin_CTGF	14
alphaM_beta2Integrin_CYR61_intToMb	14
alphaM_beta2Integrin_FactorX_intToMb	14
alphaM_beta2Integrin_FcgammaRIIa_intToMb	14
alphaM_beta2Integrin_Fibrinogen_intToMb	14
alphaM_beta2Integrin_GPIbA_intToMb	14
alphaM_beta2Integrin_Hck	14
alphaM_beta2Integrin_iC3bi_intToMb	14
alphaM_beta2Integrin_ICAM1_active	14
alphaM_beta2Integrin_ICAM1_intToMb	14
alphaM_beta2Integrin_ICAM2_intToMb	14
alphaM_beta2Integrin_ICAM4_intToMb	14
alphaM_beta2Integrin_intToMb	14
alphaM_beta2Integrin_JAM_B_JAM_C_adherensjunction	14
alphaM_beta2Integrin_JAM_C_intToMb	14
alphaM_beta2Integrin_Kininogen_intToMb	14
alphaM_beta2Integrin_lipoprotein__a__	14
alphaM_beta2Integrin_LRP_tPA	14
alphaM_beta2Integrin_Mindin_intToMb	14
alphaM_beta2Integrin_P_Selectin_PSGL1	14
alphaM_beta2Integrin_phagocyticcup	14
alphaM_beta2Integrin_PROC_intToMb	14
alphaM_beta2Integrin_proMMP_2	14
alphaM_beta2Integrin_proMMP_9	14
alphaM_beta2Integrin_RAGE_HMGB1	14
alphaM_beta2Integrin_Talin	14
alphaM_beta2Integrin_TGFBI_intToMb	14
alphaM_beta2Integrin_Thy1	14
alphaM_beta2Integrin_THY1_intToMb	14
alphaM_beta2Integrin_tPA_intToMb	14
alphav_beta1Integrin_Fibronectin_intToMb	14
alphav_beta1Integrin_intToMb	14
alphav_beta1Integrin_Vitronectin_intToMb	14
alphav_beta3Integrin_active_intToMb	14
alphav_beta3Integrin_Bonesialoprotein2_intToMb	14
alphav_beta3Integrin_CD47_intToMb	14
alphav_beta3Integrin_CD47_TypeIVCollagen_intToMb	14
alphav_beta3Integrin_CYR61_intToMb	14
alphav_beta3Integrin_Del1_intToMb	14
alphav_beta3Integrin_earlyendosome	14
alphav_beta3Integrin_Fibrillin_intToMb	14
alphav_beta3Integrin_Fibrinogen_intToMb	14
alphav_beta3Integrin_Fibronectin_intToMb	14
alphav_beta3Integrin_HMGB1_intToMb	14
alphav_beta3Integrin_intToMb	14
alphav_beta3Integrin_JAM_A_intToMb	14
alphav_beta3Integrin_L1CAM_intToMb	14
alphav_beta3Integrin_Laminin8_intToMb	14
alphav_beta3Integrin_Necl_5_intToMb	14
alphav_beta3Integrin_nectin_1__dimer___I_afadin_I_afadin_nectin_3__dimer___I_afadin_I_afadin_intToMb	14
alphaV_beta3Integrin_Osteopontin_intToMb	14
alphav_beta3Integrin_PDGF_BB_PDGFRB__dimer___intToMb	14
alphav_beta3Integrin_PECAM1_intToMb	14
alphav_beta3Integrin_SPHK1_PECAM1_intToMb	14
alphav_beta3Integrin_Syndecan_1_intToMb	14
alphav_beta3Integrin_Tenascin_C_intToMb	14
alphav_beta3Integrin_TGFBI_intToMb	14
alphav_beta3Integrin_TGFBR2_intToMb	14
alphav_beta3Integrin_THY1_Syndecan_4_intToMb	14
alphav_beta3Integrin_Tumstatin_intToMb	14
alphav_beta3Integrin_TypeICollagen_intToMb	14
alphav_beta3Integrin_vWF_intToMb	14
alphav_beta5Integrin_active_intToMb	14
alphav_beta5Integrin_CYR61_intToMb	14
alphav_beta5Integrin_Del1_intToMb	14
alphav_beta5Integrin_inactive_earlyendosome	14
alphav_beta5Integrin_intToMb	14
alphav_beta5Integrin_Syndecan_1_intToMb	14
alphav_beta5Integrin_Vitronectin_intToMb	14
alphav_beta6Integrin_Fibrillin_1_intToMb	14
alphav_beta6Integrin_Fibronectin_intToMb	14
alphav_beta6Integrin_intToMb	14
alphav_beta6Integrin_Vitronectin_intToMb	14
alphav_beta8Integrin_intToMb	14
alphav_beta8Integrin_TGFBR1_intToMb	14
alphav_beta8Integrin_Vitronectin_intToMb	14
alphaX_beta2Integrin_Fibrinogen_intToMb	14
alphaX_beta2Integrin_heparin_intToMb	14
alphaX_beta2Integrin_iC3b_intToMb	14
alphaX_beta2Integrin_ICAM1_intToMb	14
alphaX_beta2Integrin_intToMb	14
AR	14
Bonesialoprotein2	14
cathepsinG_active_exCellRegion	14
Cbp_p300_MSG1_nucl	14
Cbp_p300_PIAS3	14
Cbp_p300_SNIP1_nucl	14
Cbp_p300_Src_1_nucl	14
CD40L	14
CD47	14
chymotrypsinC_active	14
COL18A1_exCellRegion	14
CYR61_exCellRegion	14
Del1	14
E2F3_DP_TFE3_nucl	14
EGFR__dimer___active_intToMb	14
EGFR_EGFR_active_intToMb	14
EGFR_EGFR_inactive_intToMb	14
EGFR_EGFR_intToMb	14
FactorX	14
Fcreceptorcomplex	14
Fibrillin_1	14
Fibrillin_1_exMatrix	14
Fibrinogen	14
Fibrinogen_exCellRegion	14
Fibronectin	14
Fibronectin_alpha5_beta1Integrin_intToMb	14
Fibronectin_exMatrix	14
fMLPreceptors_intToMb	14
GAB1_N_WASP_cy	14
GCN5	14
GIT1_active_cy	14
GPI_PLD1_active	14
GPIbA	14
GRB2_DOCK4_Dynamin2	14
heparin	14
HGF_active_exCellRegion	14
HMGB1	14
HMGB1_exCellRegion	14
iC3b	14
ICAM1	14
ICAM1_gene	14
ICAM2	14
ICAM3	14
ICAM4	14
JAM_B	14
JAM_C	14
JAM_C_intToMb	14
JAM_Chomodimer	14
kallikrein4_active	14
Kininogen	14
L1CAM	14
Laminin8	14
Laminingamma1	14
Laminingamma1_gene	14
latentPDGF_DD_inactive_exCellRegion	14
Lipoprotein__a__	14
LRP1	14
Mindin	14
MMP12_active	14
MMP12_active_exCellRegion	14
MMP13_active_exCellRegion	14
MMP3_active_exCellRegion	14
MMP9_active_exCellRegion	14
MSG1_HSC70	14
Necl_5__dimer__	14
Necl_5_intToMb	14
nectin_1__dimer___I_afadin_I_afadin_nectin_3__dimer___I_afadin_I_afadin	14
nephronectin	14
neutrophilelastase_active	14
NHERF1_2	14
P_selectinoligomer	14
PAI_1	14
PAI_1_gene	14
PAI_Vitronectin	14
PDGF_AA_active_exCellRegion	14
PDGF_AA_PDGFRA__dimer___active_intToMb	14
PDGF_AB_active_exCellRegion	14
PDGF_AB_PDGFRA__dimer___active_intToMb	14
PDGF_AB_PDGFRA_PDGFRB_active_intToMb	14
PDGF_BB_active_exCellRegion	14
PDGF_BB_PDGFR__dimer___inactive_intToMb	14
PDGF_BB_PDGFRA__dimer___active_intToMb	14
PDGF_BB_PDGFRA_PDGFRB_active_intToMb	14
PDGF_BB_PDGFRB__dimer___active_intToMb	14
PDGF_BB_PDGFRB__dimer___alphav_beta3Integrin_Necl_5__dimer___active_cellleadingedge	14
PDGF_BB_PDGFRB__dimer___GAB1_N_WASP_active_intToMb	14
PDGF_BB_PDGFRB__dimer___GAB1_N_WASP_NCK1_2_active_intToMb	14
PDGF_BB_PDGFRB__dimer___GRB10_active_intToMb	14
PDGF_BB_PDGFRB__dimer___inactive_intToMb	14
PDGF_BB_PDGFRB__dimer___LRP1_active_intToMb	14
PDGF_BB_PDGFRB__dimer___NHERF1_2_active_intToMb	14
PDGF_BB_PDGFRB_GRB2_DOCK4_Dynamin2_active_en	14
PDGF_BB_PDGFRB_GRB2_DOCK4_Dynamin2_active_intToMb	14
PDGF_CC_active_exCellRegion	14
PDGF_CC_PDGFRA__dimer___active_intToMb	14
PDGF_CC_PDGFRA_PDGFRB_active_intToMb	14
PDGF_DD_active_exCellRegion	14
PDGF_DD_PDGFRA_PDGFRB_active_intToMb	14
PDGF_DD_PDGFRB__dimer___active_intToMb	14
PDGFRA_intToMb	14
PDGFRB_intToMb	14
PECAM1	14
PIASy_HDACcomplex	14
PIP5K1C_p_plasmaMb	14
PIP5K1C_plasmaMb	14
PIP5K1C_Talin	14
Plasmin_active	14
Plasminogen	14
POLA	14
POLA_gene	14
pro_MMP12_inactive_exCellRegion	14
pro_MMP13_inactive_exCellRegion	14
pro_MMP3_inactive_exCellRegion	14
pro_MMP9_inactive_exCellRegion	14
pro_TGFB1_exCellRegion	14
pro_uPA_alphaM_beta2Integrin_active_intToMb	14
pro_uPA_alphaM_beta2Integrin_intToMb	14
pro_uPA_inactive_exCellRegion	14
pro_uPA_uPAR__dimer___active_plasmaMb	14
pro_uPA_uPAR_active_intToMb	14
pro_uPA_uPAR_active_plasmaMb	14
pro_uPA_uPAR_alphav_beta3Integrin_active_intToMb	14
pro_uPA_uPAR_alphav_beta3Integrin_intToMb	14
pro_uPA_uPAR_alphav_beta3Integrin_Vitronectin_active_intToMb	14
pro_uPA_uPAR_Vitronectin_active_plasmaMb	14
PROC	14
proHGF_exCellRegion	14
proMMP_2	14
proMMP_9	14
PSGL1	14
PTP1B_active	14
RAGE	14
Ron_MSP	14
RR1	14
RR1_gene	14
RR2	14
RR2_gene	14
RUNX1_3_PEBPB2	14
SKI_SIN3_HDACcomplex_NCoR1	14
SMAD3_SMAD4_active1_nucl	14
SMAD3_SMAD4_AR_nucl	14
SMAD3_SMAD4_ATF2_active_nucl	14
SMAD3_SMAD4_ERalpha_active_nucl	14
SMAD3_SMAD4_GR_active_nucl	14
SMAD3_SMAD4_HNF4_active_nucl	14
SMAD3_SMAD4_JUN_FOS_active_nucl	14
SMAD3_SMAD4_Max_active_nucl	14
SMAD3_SMAD4_RUNX1_3_PEBPB2_active_nucl	14
SMAD3_SMAD4_RUNX2_active_nucl	14
SMAD3_SMAD4_TFE3_active_nucl	14
SMAD3_SMAD4_VDR_active_nucl	14
suPAR_exCellRegion	14
Talin	14
TFE3	14
TFGBI	14
TGFB1_active_exCellRegion	14
TGFBI	14
TGFBR1	14
Thrombospondin	14
THY1	14
THY1_gene	14
tPA	14
TypeICollagen	14
TypeIVCollagen	14
uPA_active_exCellRegion	14
uPA_alphav_beta3Integrin_active_intToMb	14
uPA_alphav_beta3Integrin_intToMb	14
uPA_exCellRegion	14
uPA_PAI_1_inactive_earlyendosome	14
uPA_PAI_1_inactive_l	14
uPA_uPAR__dimer___active_plasmaMb	14
uPA_uPAR__dimer___inactive_plasmaMb	14
uPA_uPAR__dimer___Vitronectin_active_plasmaMb	14
uPA_uPAR_active_plasmaMb	14
uPA_uPAR_alpha3_beta1Integrin_active_intToMb	14
uPA_uPAR_alpha3_beta1Integrin_intToMb	14
uPA_uPAR_alpha3_beta1Integrin_Vitronectin_active_intToMb	14
uPA_uPAR_alpha3_beta1Integrin_Vitronectin_intToMb	14
uPA_uPAR_alpha5_beta1Integrin_active_intToMb	14
uPA_uPAR_alpha5_beta1Integrin_Fibronectin_active_intToMb	14
uPA_uPAR_alpha5_beta1Integrin_Fibronectin_intToMb	14
uPA_uPAR_alpha5_beta1Integrin_intToMb	14
uPA_uPAR_alphaM_beta2Integrin_active_intToMb	14
uPA_uPAR_alphaM_beta2Integrin_Fibrinogen_active_intToMb	14
uPA_uPAR_alphaM_beta2Integrin_Fibrinogen_intToMb	14
uPA_uPAR_alphaM_beta2Integrin_intToMb	14
uPA_uPAR_alphav_beta3Integrin_active_intToMb	14
uPA_uPAR_alphav_beta3Integrin_intToMb	14
uPA_uPAR_alphav_beta3Integrin_PAI_1_inactive_intToMb	14
uPA_uPAR_alphav_beta3Integrin_Vitronectin_active_intToMb	14
uPA_uPAR_alphav_beta3Integrin_Vitronectin_CK2_Nucleolin_active_intToMb	14
uPA_uPAR_alphav_beta5Integrin_active_intToMb	14
uPA_uPAR_alphav_beta5Integrin_intToMb	14
uPA_uPAR_alphav_beta5Integrin_PAI_1_inactive_intToMb	14
uPA_uPAR_alphav_beta5Integrin_Vitronectin_active_intToMb	14
uPA_uPAR_alphav_beta5Integrin_Vitronectin_intToMb	14
uPA_uPAR_inactive_plasmaMb	14
uPA_uPAR_PAI_1_inactive_plasmaMb	14
uPA_uPAR_PDGFRB__dimer___active_plasmaMb	14
uPA_uPAR_Vitronectin_active_plasmaMb	14
uPAR__dimer___plasmaMb	14
uPAR_alphaM_beta2Integrin_active_intToMb	14
uPAR_alphaM_beta2Integrin_Fibrinogen_active_intToMb	14
uPAR_alphaM_beta2Integrin_Fibrinogen_intToMb	14
uPAR_alphaM_beta2Integrin_intToMb	14
uPAR_DI_exCellRegion	14
uPAR_DII_DIII_fMLPreceptors_intToMb	14
uPAR_DII_DIII_plasmaMb	14
uPAR_earlyendosome	14
uPAR_plasmaMb	14
VDR_active	14
VEGFR2homodimer_VEGFAhomodimer_alphav_beta3Integrin_intToMb	14
Vitronectin_exCellRegion	14
Vitronectin_exMatrix	14
VLDLR	14
vWF	14
argininevasopressinreceptor2_en	15
argininevasopressinreceptor2_intToMb	15
ABI1_active	16
ABI1_N_WASP	16
ABIN2	16
AKT1_active_p_p_p	16
alpha5_beta1Integrin	16
alpha6_beta1Integrin	16
alpha6_beta1Integrin_CD9	16
alpha6_beta1Integrin_Laminin	16
alpha6_beta4__cleaved__Integrin_Laminin_hd	16
alpha6_beta4Integrin	16
alpha6_beta4Integrin_active	16
alpha6_beta4Integrin_Laminin	16
alpha6_beta4Integrin_Laminin_14_3_3_hd	16
alpha6_beta4Integrin_Laminin_COL17A1_hd	16
alpha6_beta4Integrin_Laminin_hd	16
alpha6_beta4Integrin_Laminin_lamellipodium	16
alpha6_beta4Integrin_Laminin_PMP_22_hd	16
alpha6_beta4Integrin_Met	16
alpha6_beta4Integrin_Met_SHC_PI3K	16
alpha6_beta4Integrin_SHC_active	16
alpha6_beta4Integrin_SHC_GRB2_active	16
alphaIIb_beta3Integrin_active	16
Arp2_3complex	16
Arp2_3complex_active	16
Arp2_3complex_active_golgiAp	16
Arp2_3complex_active_plasmaMb	16
Arp2_3complex_active1	16
Arp2_3complex_golgiAp	16
Arp2_3complex_plasmaMb	16
AuroraA_RasGAP	16
AuroraA_RasGAP_Survivin	16
AuroraB_RasGAP_inactive	16
AuroraB_RasGAP_Survivin_inactive	16
B_cellantigen_BCRcomplex	16
B_cellantigen_BCRcomplex_FcgammaRIIB	16
B_cellantigen_exCellRegion	16
BCAP	16
BCAP_active_p	16
BCRcomplex	16
beta4Integrin	16
beta4Integrin_gene	16
BMX_active_p_cy	16
BMX_cy	16
c_Abl_Arg	16
c_Abl_Arg_active	16
Caspase3__cleaved___active	16
Caspase7__cleaved___active	16
CAT1_PTP1B_inactive_plasmaMb	16
Caveolin_1	16
Caveolin_1_active_p	16
Caveolin_1_gene	16
Caveolin_1_inactive	16
CBL_CRKL_GRB2_active_cy	16
CBL_Sprouty2_cy	16
CD19	16
CD19_active_p	16
CD9	16
CDC42_GTP_IRSP53_active	16
CDC42_GTP_IRSP53_Eps8_active	16
CDC42_GTP_IRSP53_Mena_active	16
CDC42_GTP_IRSP53_N_WASP	16
CDC42_GTP_WASP_active_plasmaMb	16
CENTA1_cy	16
CENTA1_KIF3B_plasmaMb	16
CENTA1_plasmaMb	16
COL17A1	16
Cortactin	16
Cortactin_p_p_p	16
Crk_Dok_R	16
CRK_p_cy	16
Dok_R	16
Dok_R_p	16
Dok4	16
Dok5	16
Dok6	16
E_cadherin_cytoskeleton	16
E2_ERalpha__dimer___PELP1_Src_PI3K_active_cav	16
EGF_EGFR	16
EGF_EGFR_active	16
EGF_EGFR_inactive	16
EGFR_EGFR_EGF_EGF_GRB2_active_intToMb	16
Enigma	16
EPHB1_2_intToMb	16
EPHB1_intToMb	16
EPHB1_p_p_intToMb	16
EPHB3_intToMb	16
EPHB4_intToMb	16
EphrinA1_EPHA2_p52SHC_GRB2_active_intToMb	16
EphrinA1_EPHA2_PI3K_active_intToMb	16
EphrinA5_EPHA3_4_5_6_7_SrcFamilyKinases_active	16
EphrinB_EPHB1_GRB7_active_intToMb	16
EphrinB_EPHB2_RasGAP_active_intToMb	16
EphrinB1_earlyendosome	16
EphrinB1_EPHB1_2_active_intToMb	16
EphrinB1_EPHB1_2_NCK1_active_intToMb	16
EphrinB1_EPHB1_2_RGS3_active_intToMb	16
EphrinB1_EPHB1_2_SrcFamilyKinases_active_membraneraft	16
EphrinB1_EPHB1_active_intToMb	16
EphrinB1_EPHB3	16
EphrinB1_intToMb	16
EphrinB1_p_intToMb	16
EphrinB2_EPHB1_2_active_intToMb	16
EphrinB2_EPHB4_active_intToMb	16
EphrinB2_intToMb	16
Eps8	16
FAK_Src_Yes_Fyn_GRB7_active_focaladhesion	16
FAK_Src_Yes_Fyn_RasGAP_active_cellleadingedge	16
FAP1	16
FAP1_active_p	16
FcepsilonR1_FcgammaRIIB	16
FcepsilonR1_FcgammaRIIB_SHIP	16
FcepsilonR1_FcgammaRIIB_SHIP_RasGAP_p62DOK	16
FcgammaRIIB	16
Fer	16
Fer_active_p	16
Fer_active_p_ccJct	16
FES_active_p_cy	16
FES_cy	16
FGFR_FGF_Syndecan_2_FRS2	16
FGFR_FGF_Syndecan_2_FRS2_active	16
FGFR_FGF_Syndecan_2_FRS2_Cbl_GRB2_SOS1_SHC_inactive	16
FGFR_FGF_Syndecan_2_FRS2_inactive	16
FGFR_FGF_Syndecan_2_FRS2_Sprouty2_Cbl_inactive	16
FGFR_FGF_Syndecan_2_FRS2_Sprouty2_Grb2_inactive	16
FGFR_FGF_Syndecan_2_FRS2_Sprouty2_inactive	16
FGFR_FGF2complex	16
FGFR_FGF2complex_N_cadherin	16
FGFR3_FGFcomplex	16
FGFR3_FGFcomplex_Pyk2	16
FRS2	16
Fyn_active_p_cy	16
Fyn_cy	16
Gab1	16
Gab1_active_cy	16
Gab1_active_p	16
Gab1_active_plasmaMb	16
Gab1_cy	16
Gab1_p_cy	16
GAB1_SHC_GRB2_SOS1_active	16
GAB1_SHIP_PIK3R1_SHP2_SHC	16
Gbeta_gamma_PI3K_active	16
GDP_cy	16
Gelsolin_PI_3_4_5_P3	16
Gelsolin_PI_3_4_5_P3_PI3K	16
GFRalpha1_GDNF	16
GlucocorticoidDexamethasone	16
Glycogen	16
GMCSF_GMRalpha_CSF2RB_JAK2__dodecamer___SHC_SHIP_active_intToMb	16
GRAP2_cy	16
GRB10_active_plasmaMb	16
GRB10_plasmaMb	16
GRB2	16
GRB2_cy	16
GRB2_SOCS1_VAV1_active_cy	16
GRB2_SOS1_SHC	16
GRB2_SOS1_SHC_active	16
GRB2_SOS1_SHC_FRS2_FGFR_FGF_Syndecan_2_active	16
GRB7	16
GTP_cy	16
HGF_MET	16
HRAS	16
HRAS_active	16
HRAS_active_plasmaMb	16
HRAS_plasmaMb	16
HRAS_SPRED1_active	16
HRAS_SPRED2_active	16
IGF_1Rheterotetramer	16
IGF_1Rheterotetramer_IGF1	16
IGF_1Rheterotetramer_IGF1_GRB2_Sos_Shc	16
IGF_1Rheterotetramer_IGF1_IRS_Nck	16
IGF_1Rheterotetramer_IGF1_IRS1	16
IGF_1Rheterotetramer_IGF1_IRS1_cav	16
IGF_1Rheterotetramer_IGF1_IRS1_GRB2_Sos_cav	16
IGF_1Rheterotetramer_IGF1_PTP1B	16
IGF1	16
IkappaBalpha_PIK3R1_cy	16
IKKs	16
IKKs_active	16
IL2_IL2Ralpha_beta_gamma_JAK1_LCK_JAK3_IRS1_2_PI3K_active_intToMb	16
IL2_IL2Ralpha_beta_gamma_JAK1_LCK_JAK3_SHC_GAB2_GRB2_SOS1_SHP2_PI3K_active_intToMb	16
IL2_IL2Rbeta_gamma_JAK1_Fyn_JAK3_PI3K_active_intToMb	16
IL2_IL2Rbeta_gamma_JAK1_LCK_JAK3_PI3K_active_intToMb	16
IL3_IL3RA_CSF2RB__dodecamer___JAK2_JAK2_SHC_SHIP_active_intToMb	16
IL4_IL4R_JAK1_IL2Rgamma_JAK3_FES_IRS2_active_intToMb	16
IL4_IL4R_JAK1_IL2Rgamma_JAK3_IRS1_active_intToMb	16
Insulin_en	16
Insulin_exCellRegion	16
InsulinReceptor	16
InsulinReceptor_Insuli_IRS1_GRB2_SHC	16
InsulinReceptor_Insuli_IRS1_GRB2_SHC_PTP1B	16
InsulinReceptor_Insuli_IRS1_GRB2_SHC_Sos	16
InsulinReceptor_Insulin	16
InsulinReceptor_Insulin_active	16
InsulinReceptor_Insulin_IRS1	16
InsulinReceptor_Insulin_IRS1_membraneraft	16
InsulinReceptor_Insulin_IRS1_NCK2	16
InsulinReceptor_Insulin_IRS1_Shp2	16
InsulinReceptor_Insulin_IRS3	16
InsulinReceptor_Insulin_Shc	16
InsulinReceptor_Insulin_SHC_GRB10	16
InsulinReceptor_Insulin_SHC_GRB2_Sos1	16
IRS1	16
IRS1_active_p	16
IRS1_Crk	16
IRS1_NCK2_cy	16
IRS1_p	16
IRS1_p_p_p_p	16
IRS2	16
IRS2_active_p	16
IRS2_Crk	16
IRS3	16
IRSP53	16
IRSP53_plasmaMb	16
KIF13B_plasmaMb	16
KLRG1_SHIP	16
Laminin	16
LAT_GRAP2_SLP76_VAV1_NCK1_active_intToMb	16
LAT_GRAP2_SLP76_VAV1_PI3KClassIA_active	16
LAT_GRAP2_SLP76_VAV1_PI3KClassIA_active_intToMb	16
LYN_TEC_p62DOK_active_plasmaMb	16
LYN_TEC_p62DOK_plasmaMb	16
MAP4K4	16
MAP4K4_active	16
MAP4K4_active_p_p_p_p	16
MAP4K4_gene	16
Mena	16
Mena_active_ccJct	16
MET_transMb	16
MKP1_active	16
MMP2_cy	16
MMP2_exCellRegion	16
MMP2_exCellRegion_gene	16
mu_calpain_active	16
N_cadherin	16
N_WASP	16
N_WASP_active	16
N_WASP_active_p_cy	16
NCK1	16
NCK1_cy	16
NCK1_Dok_R	16
NCK2_cy	16
NERF2	16
NERF2_gene	16
NFkappaB1p50_RelA_active1_cy	16
NOX4	16
p110_alpha	16
p210bcr_abl	16
p210bcr_abl_Grb2	16
p210bcr_abl_PTP1B_inactive	16
p52SHC_inactive_p_p	16
p62DOK	16
p62DOK_active_p_p	16
p62DOK_inactive	16
p62DOK_p_p	16
p62DOK_RasGAP	16
PDGF_BB_PDGFRB__dimer__	16
PDGF_BB_PDGFRB__dimer___active	16
PDGF_BB_PDGFRB__dimer___inactive	16
PDGF_BB_PDGFRB__dimer___RasGAP_active_intToMb	16
PDGF_BB_PDGFRB__dimer___RasGAP_SrcFamilyKinases_active_intToMb	16
PI_3_4_5_P3_plasmaMb	16
PI_3_4_P2_plasmaMb	16
PI3K	16
PI3K_active	16
PI3K_active_ccJct	16
PI3K_active_focaladhesion	16
PI3K_active_plasmaMb	16
PI3K_BCAP_CD19_active_plasmaMb	16
PI3K_ccJct	16
PI3K_inactive	16
PI3K_plasmaMb	16
PI3KClass2betapolypeptide_active_plasmaMb	16
PI3KClass2betapolypeptide_plasmaMb	16
PI3KClassIA	16
PI3KClassIA_active_plasmaMb	16
PI3KClassIA_cy	16
PI3Kregualtorysubunitpolypeptide1_IRS2_SHIP_plasmaMb	16
PIK3R1	16
Plasmin_cy	16
Plasmin_exCellRegion	16
PMP_22	16
PP_1G	16
PP1_C	16
PP1_C_PP_1G	16
PP1_C_PP_1G_Glycogen	16
PTP1B	16
PTP1B__p42___cy	16
PTP1B__p42___plasmaMb	16
PTP1B_active_p	16
PTP1B_active_p_ccJct	16
PTP1B_active_p_p_p_plasmaMb	16
PTP1B_active_p_plasmaMb	16
PTP1B_active_plasmaMb	16
PTP1B_AKT1	16
PTP1B_gene	16
PTP1B_inactive_sulfenicacid_plasmaMb	16
PTP1B_IRS1_GRB2_cy	16
PTP1B_N_cadherin	16
PTP1B_p_plasmaMb	16
PTP1B_plasmaMb	16
PTP1B_plasmaMb_gene	16
PYK2_active_p	16
PYK2_SHP2_cy	16
Rac1b_GDP_inactive	16
Rac1b_GTP_active	16
RASfamily_GTP_PI3KClassI_active_plasmaMb	16
RasGAP	16
RasGAP_Csk	16
RasGAP_Dok_R_active	16
RasGAP_p62DOK_active	16
RasGAP_p62DOK_SHIP	16
RET51_GFRalpha1_GDNF_DOK_RasGAP_NCK_transMb	16
RET51_GFRalpha1_GDNF_DOK1_transMb	16
RET51_GFRalpha1_GDNF_Dok4_transMb	16
RET51_GFRalpha1_GDNF_Dok5_transMb	16
RET51_GFRalpha1_GDNF_Dok6_transMb	16
RET51_GFRalpha1_GDNF_FRS2_membraneraft	16
RET51_GFRalpha1_GDNF_FRS2_SHP2_Grb2_membraneraft	16
RET51_GFRalpha1_GDNF_GRB10_transMb	16
RET51_GFRalpha1_GDNF_Grb7_transMb	16
RET51_GFRalpha1_GDNF_IRS1_transMb	16
RET51_GFRalpha1_GDNF_membraneraft	16
RET51_GFRalpha1_GDNF_PKCalpha_transMb	16
RET51_GFRalpha1_GDNF_SHC_GAB1_Grb2_transMb	16
RET51_GFRalpha1_GDNF_SHC_Grb2_SOS1_transMb	16
RET51_GFRalpha1_GDNF_SHC_transMb	16
RET51_GFRalpha1_GDNF_transMb	16
RET51_transMb	16
RET9_GFRalpha1_GDNF_Enigma_transMb	16
RET9_GFRalpha1_GDNF_FRS2_membraneraft	16
RET9_GFRalpha1_GDNF_FRS2_SHP2_Grb2_membraneraft	16
RET9_GFRalpha1_GDNF_IRS1_transMb	16
RET9_GFRalpha1_GDNF_membraneraft	16
RET9_GFRalpha1_GDNF_Shank3_Grb2_transMb	16
RET9_GFRalpha1_GDNF_Shank3_transMb	16
RET9_GFRalpha1_GDNF_SHC_GAB1_Grb2_transMb	16
RET9_GFRalpha1_GDNF_SHC_Grb2_SOS1_transMb	16
RET9_GFRalpha1_GDNF_SHC_transMb	16
RET9_GFRalpha1_GDNF_transMb	16
RET9_transMb	16
RGS3	16
ROCK	16
ROCK_active	16
Shank3	16
SHC_active_p_p	16
SHC_active_p_p_p_cy	16
SHC_cy	16
SHC_GRAP2_active_cy	16
SHC_GRB2_SOS1	16
SHC_GRB2_SOS1_active	16
SHC_GRB2_SOS1_active_plasmaMb	16
SHC_SHIP	16
SHIP	16
SHIP_p_p	16
SHIP_p_p_plasmaMb	16
SHIP1_2_active_plasmaMb	16
SHIP2_active_plasmaMb	16
SHP2_cy	16
SHP2_GAB_GRB2_FRS2_FGFR_FGF_Syndecan_2	16
SOCS1_cy	16
SOS1_active_plasmaMb	16
SOS1_cy	16
SPRED1	16
SPRED2	16
Sprouty2	16
SrcFamilyKinases	16
SrcFamilyKinases_active_active	16
SrcFamilyKinases_active_active_intToMb	16
STAT5B__dimer___active	16
STAT5B__dimer___active_cy	16
STAT5B__dimer___active_nucl	16
STAT5B__dimer___inactive_cy	16
STAT5B_active_p_cy	16
STAT5B_cy	16
STAT5B_inactive_cy	16
Survivin	16
Survivin_gene	16
TAPP1_2_cy	16
TAPP1_2_plasmaMb	16
Tie2_Ang1_ABIN2_active_transMb	16
Tie2_Ang1_active_cav	16
Tie2_Ang1_active_transMb	16
Tie2_Ang1_alpha5_beta1Integrin_active_transMb	16
Tie2_Ang1_GRB14_active_transMb	16
Tie2_Ang1_GRB2_active_transMb	16
Tie2_Ang1_GRB7_active_transMb	16
Tie2_Ang1_Shc_active_transMb	16
Tie2_Ang1_SHP2_active_transMb	16
Tie2_Ang2_transMb	16
Tie2_SHP2_active_transMb	16
Tie2_transMb	16
Tie2_transMb_gene	16
TYK2_active_p_p	16
TYK2_inactive	16
uPA_cellleadingedge	16
uPA_cy	16
uPA_cy_gene	16
uPAR_cellleadingedge	16
uPAR_cy	16
VAV1_active_p_cy	16
VAV1_cy	16
WASP_cy	16
WASP_plasmaMb	16
WAVE1_Sra1_Nap1_HSPC300_ABI2_active_plasmaMb	16
WAVE1_Sra1_Nap1_HSPC300_ABI2_inactive_cy	16
WAVE2_Nap1_Sra1_AbI1_HSPC300_active_cellleadingedge	16
WAVE2_Nap1_Sra1_ABI1_HSPC300_active_cellleadingedge	16
WAVE2_Nap1_Sra1_AbI1_HSPC300_active_plasmaMb	16
WAVE2_Nap1_Sra1_AbI1_HSPC300_inactive_cy	16
WAVE2_Nap1_Sra1_ABI1_HSPC300_inactive_cy	16
YB_1	16
ABI1_Sra1_Nap1_ccJct	17
ADAM10_active_intToMb	17
alphacatenin	17
alphacatenin_cy	17
alphaE_beta7Integrin	17
alphav_beta3Integrin_inactive_ccJct	17
alphav_beta3Integrin_Talin_ccJct	17
AP1M1	17
Aquaporin_3_ccJct	17
Aquaporin_3_golgiAp	17
Aquaporin_5_golgiAp	17
AR_RACK1_Src_nucl	17
ARF6_GTP_NME1_Tiam1_ccJct	17
Arp2_3complex_active_ccJct	17
Arp2_3complex_inactive_ccJct	17
Axin1_APC_cy	17
BDNF__dimer___TRKB_active_en	17
BDNF__dimer___TRKB_active_intToMb	17
betacatenin_active_p_nucl	17
betacatenin_alphacatenin_actincytoskeleton	17
betacatenin_alphacatenin_cy	17
betacatenin_gammacatenin_cy	17
betacatenin_p_cy	17
betacatenin_p_nucl	17
betacatenin_p_p	17
betacatenin_p_p_cy	17
betacatenin_p_p_nucl	17
Ca2PLUS	17
Ca2PLUS_ccJct	17
Ca2PLUS_exCellRegion	17
Ca2PLUS_growthcone	17
Ca2PLUS_intracellular	17
caspase3__cleaved___active	17
CASR_active_intToMb	17
CASR_inactive_intToMb	17
Cbp_cy	17
CDC42_GTP_IQGAP1_active	17
CDC42_GTP_IQGAP1_ccJct	17
CDC42_GTP_IQGAP1_filamentousactin_ccJct	17
CIN85_Endophilin_CBL	17
Cortactin_ccJct	17
Cortactin_cy	17
Cortactin_p_cy	17
corticalactincytoskeleton	17
CSF1_CSF1R	17
CSF1_CSF1R_active1	17
CSF1_CSF1R_active2	17
Csk_active	17
CyclinD1_nucl	17
CyclinD1_nucl_gene	17
desmoplakin	17
desmoplakin_gammacatenin	17
Dia_active_ccJct	17
Dia_inactive	17
DLG1_p_ccJct	17
DLG1_p_p_p_ccJct	17
Dynamin2_GTP_active_basolateralplasmamembrane	17
E_cad_97kDaEC_intToMb	17
E_cad_CTF1_betacatenin_gammacatenin_alphacatenin_p120catenin_intToMb	17
E_cad_CTF2_cy	17
E_cad_CTF2_p120catenin_cy	17
E_cad_CTF2_p120catenin_nucl	17
E_cad_CTF3_cy	17
E_cadherin_betacatenin_alphacatenin_alphaE_beta7Integrin_basolateralplasmamembrane	17
E_cadherin_betacatenin_alphacatenin_basolateralplasmamembrane	17
E_cadherin_betacatenin_alphacatenin_ccJct	17
E_cadherin_betacatenin_alphacatenin_cytoplasmicvesicle	17
E_cadherin_betacatenin_alphacatenin_earlyendosome	17
E_cadherin_betacatenin_alphacatenin_intToMb	17
E_cadherin_betacatenin_alphacatenin_Par3	17
E_cadherin_betacatenin_alphacateninNUMB_Par3_Par6_AtypicalPKCs	17
E_cadherin_betacatenin_basolateralplasmamembrane	17
E_cadherin_betacatenin_earlyendosome	17
E_cadherin_betacatenin_gammacatenin_alphacatenin_p120catenin_basolateralplasmamembrane	17
E_cadherin_betacatenin_gammacatenin_alphacatenin_p120catenin_intToMb	17
E_cadherin_betacatenin_gammacatenin_intToMb	17
E_cadherin_betacatenin_IQGAP1_plasmaMb	17
E_cadherin_betacatenin_l	17
E_cadherin_betacatenin_p120ctn_cytoplasmicvesicle	17
E_cadherin_betacatenin_p120ctn_intToMb	17
E_cadherin_betacatenin_recyclingendosome	17
E_cadherin_Ca2PLUS_betacatenin_alphacatenin_ccJct	17
E_cadherin_Ca2PLUS_betacatenin_alphacatenin_p120catenin_ccJct	17
E_cadherin_Ca2PLUS_betacatenin_alphacatenin_p120catenin_EPLIN_ccJct	17
E_cadherin_Ca2PLUS_betacatenin_alphacatenin_p120catenin_EPLIN_corticalactincytoskeleton_ccJct	17
E_cadherin_Ca2PLUS_betacatenin_gammacatenin_alphacatenin_p120catenin_ccJct	17
E_cadherin_Ca2PLUS_gammacatenin_alphacatenin_p120catenin_ccJct	17
E_cadherin_Ca2PLUS_p120catenin_ccJct	17
E_cadherin_Ca2PLUS_p120catenin_intToMb	17
E_cadherin_earlyendosome	17
E_cadherin_gammacatenin_alphacatenin_alphaE_beta7Integrin_basolateralplasmamembrane	17
E_cadherin_gammacatenin_alphacatenin_basolateralplasmamembrane	17
E_cadherin_gammacatenin_basolateralplasmamembrane	17
E_cadherin_intToMb	17
E_cadherincytoplasmictail_cy	17
E2_ERalpha__dimer___PELP1_active_cav	17
E2_ERalpha__dimer___PELP1_Src_active_cav	17
E2_ERalpha__dimer___PELP1_Src_p52SHC_active_plasmaMb	17
EGFR__dimer___active_ccJct	17
EGFR_inactive	17
EphrinA1_EPHA2_Src_active_intToMb	17
EphrinB_EPHB1_Src_active_intToMb	17
EPLIN	17
EPS15	17
Exo70_SEPT2	17
Exo70_SEPT2_IQGAP1	17
FAK_active_p_ccJct	17
FAK_inactive	17
FASLG_FAS__trimer___Src_Syk_active_intToMb	17
Fer_Fyn_active	17
FGFR1_FGFcomplex_active	17
FGFR1_FGFcomplex_earlyendosome	17
filamentousactin	17
formin1	17
formin1_ccJct	17
GAB1_N_WASP	17
gammacatenin_p_cy	17
GammaSecretase_active	17
GLUR2	17
GLUR2_dendriticspine	17
GRB2_GAB1	17
GRB2_GAB1_plasmaMb	17
HGF__dimer___MET__dimer___active_en	17
HGF__dimer___MET__dimer___active_intToMb	17
HGF__dimer___MET__dimer___active_l	17
HGF__dimer___MET__dimer___active_nucl	17
HGF__dimer___MET__dimer___earlyendosome	17
HGF__dimer___MET__dimer___GAB1_active_intToMb	17
HGF__dimer___MET__dimer___GAB1_CRK_active_intToMb	17
HGF__dimer___MET__dimer___GAB1_CRKL_active_intToMb	17
HGF__dimer___MET__dimer___GAB1_N_WASP_active_intToMb	17
HGF__dimer___MET__dimer___GAB1_SHP2_active_intToMb	17
HGF__dimer___MET__dimer___GAB2_active_intToMb	17
HGF__dimer___MET__dimer___GRB2_active_intToMb	17
HGF__dimer___MET__dimer___GRB2_EPS15_active_intToMb	17
HGF__dimer___MET__dimer___GRB2_GAB1_active_intToMb	17
HGF__dimer___MET__dimer___GRB2_GAB1_SHP2_active_intToMb	17
HGF__dimer___MET__dimer___GRB2_SOS1_active_intToMb	17
HGF__dimer___MET__dimer___inactive_intToMb	17
HGF__dimer___MET__dimer___RANBP10_intToMb	17
HGF__dimer___MET__dimer___RANBP9_SOS1_active_intToMb	17
HGF__dimer___MET__dimer___SHIP2_active_intToMb	17
HGF_exCellRegion	17
HGS_active	17
I_afadin_plasmaMb	17
IGF_1Rheterotetramer_IGF2_active	17
IGF_1Rheterotetramer_IGF2_active_cytoplasmicvesicle	17
IL8_CXCR2_VASP_active_cellleadingedge	17
importinbeta	17
InsulinReceptor_Insulin_active_intToMb	17
InsulinReceptor_Insulin_inactive_intToMb	17
IQGAP1	17
IQGAP1_active_cellcortex	17
IQGAP1_gene	17
JAK3_active_p_p	17
JAK3_inactive	17
KIF3C	17
KIF3C_ccJct	17
KIF5B_active	17
KLEIP_ccJct	17
KLEIP_cy	17
KPLUS_cy	17
KPLUS_exCellRegion	17
LPP	17
LPP_active_ccJct	17
LRP_active	17
LRP5	17
MEKK2_active_p	17
MEKK2_TsAd	17
MEP1B_active_intToMb	17
MET_betacatenin_intToMb	17
MET_intToMb	17
MET_MUC20_inactive	17
MGAT3	17
MGAT3_active	17
MMP3_active	17
MMP7_active	17
N_cad_CTF1_betacatenin_gammacatenin_alphacatenin_p120catenin_intToMb	17
N_cad_CTF2_Cbp_cy	17
N_cad_CTF2_cy	17
N_cadherin_Ca2PLUS_p120catenin_betacatenin_alphacatenin_ccJct	17
N_cadherin_Ca2PLUS_p120catenin_betacatenin_gammacatenin_alphacatenin_ccJct	17
N_cadherin_Ca2PLUS_p120catenin_ccJct	17
N_cadherin_p120catenin_betacatenin_alphacatenin_intToMb	17
N_cadherin_p120catenin_betacatenin_alphacatenin_LRP5_Axin1	17
N_cadherin_p120catenin_betacatenin_gammacatenin_alphacatenin_golgiAp	17
N_cadherin_p120catenin_betacatenin_gammacatenin_alphacatenin_intToMb	17
N_cadherin_p120catenin_intToMb	17
Nap1	17
NaPLUS__4Units___cy	17
NaPLUS__4Units___exCellRegion	17
NCKX1	17
NCKX2__SLC24A2__	17
Necl_5__dimer___intToMb	17
nectin_1__dimer___I_afadin_I_afadin_intToMb	17
nectin_1__dimer___I_afadin_I_afadin_nectin_1__dimer___I_afadin_I_afadin_ccJct	17
nectin_1_I_afadin_intToMb	17
nectin_1_intToMb	17
nectin_2__dimer___I_afadin_I_afadin_intToMb	17
nectin_2__dimer___I_afadin_I_afadin_nectin_2__dimer___I_afadin_I_afadin_ccJct	17
nectin_2_I_afadin_intToMb	17
nectin_2_intToMb	17
nectin_3__dimer___I_afadin_I_afadin_intToMb	17
nectin_3__dimer___I_afadin_I_afadin_Necl_5__dimer___ccJct	17
nectin_3__dimer___I_afadin_I_afadin_nectin_1__dimer___I_afadin_I_afadin_ccJct	17
nectin_3__dimer___I_afadin_I_afadin_nectin_2__dimer___I_afadin_I_afadin_ccJct	17
nectin_3__dimer___I_afadin_I_afadin_nectin_3__dimer___I_afadin_I_afadin_ccJct	17
nectin_3_I_afadin_intToMb	17
nectin_3_intToMb	17
Nezha	17
Nezha_ccJct	17
NUMB_AtypicalPKCs_Par6_cy	17
p120catenin	17
p120catenin_cy	17
p52SHC_plasmaMb	17
Par3	17
Par3_active_p	17
PELP1	17
PIP5K1C	17
PIP5K1C_active	17
PIP5K1C_active_p	17
PIP5K1C_AP1M1_recyclingendosome	17
PIP5K1C_inactive_ccJct	17
PLEKHA7	17
PLEKHA7_ccJct	17
PTPRM_active_ccJct	17
PTPRM_inactive_ccJct	17
RAB7_GTP_active	17
RAC1_GDP_inactive_ccJct	17
RAC1_GTP_active_ccJct	17
RAC1_GTP_IQGAP1_active_plasmaMb	17
RAC1_GTP_IQGAP1_ccJct	17
RAC1_GTP_IQGAP1_filamentousactin_ccJct	17
RANBP10	17
RANBP9_SOS1_cy	17
RET_GFRalpha1_GDNF_active_intToMb	17
sE_cad_exCellRegion	17
SEC6_SEC8_ccJct	17
SEC6_SEC8_cy	17
sEcad_NTF2	17
SHC2_3	17
SHC2_3_active_p	17
SHC2_3_Grb2_active	17
SHIP2_cy	17
SHP2_inactive_cy	17
Slit_Robo_c_Abl_Cables_active	17
sN_cad_exCellRegion	17
SNX1	17
Sra1	17
Src	17
Src_active_p	17
Src_active_p_ccJct	17
Src_active_p_cellleadingedge	17
Src_active1_p	17
Src_inactive	17
Src_inactive_cy	17
Src_inactive_p	17
Src_p	17
Syntaxin_4	17
Syntaxin_4_ccJct	17
T_DHT_AR_PELP1_plasmaMb	17
T_DHT_AR_PELP1_Src_PI3K_active_plasmaMb	17
T_DHT_AR_PELP1_Src_plasmaMb	17
Talin_ccJct	17
Talin_cy	17
TCPTPp45_cy	17
TCPTPp45_cy_gene	17
TCPTPp45_inactive_sulfenicacid_nucl	17
TCPTPp45_intToMb	17
TCPTPp45_nucl	17
Tiam1_ccJct	17
Tiam1_p_ccJct	17
TsAd_p	17
VASP	17
VASP_active_ccJct	17
VAV2_active_ccJct	17
VAV2_inactive	17
WAVE2_active_ccJct	17
WAVE2_cy	17
zyxin_active_ccJct	17
zyxin_ccJct	17
AES_LEF1_active_nucl	18
AES_nucl	18
alphaE_beta7Integrin_E_cadherin_intToMb	18
alphaE_beta7Integrin_intToMb	18
APC_nucl	18
Axin2	18
Axin2_gene	18
BCL9	18
betacatenin	18
betacatenin_active_nucl	18
betacatenin_APC_CtBP_inactive_nucl	18
betacatenin_APC_inactive_cy	18
betacatenin_APC_nucl	18
betacatenin_duplin_inactive_nucl	18
betacatenin_ICAT_inactive_nucl	18
betacatenin_IMFA_active_nucl	18
betacatenin_inactive_nucl	18
betacatenin_LEF1_nucl	18
betacatenin_MED12_active_nucl	18
betacatenin_myogenin_active_nucl	18
betacatenin_nucl	18
betacatenin_PITX2_active	18
betacatenin_TBL1_TBLR1_nucl	18
betacatenin_TCF1_CtBP_CBP_TLE1_AES_SMAD4_nucl	18
brachyury	18
brachyury_gene	18
BRG1_nucl	18
C4BPB	18
C4BPB_gene	18
CACNA1G	18
CACNA1G_gene	18
CAMKIID	18
CaMKIV	18
[truncated: 7,083 more rows]
