# Supplementary material for: An integrative modeling framework reveals plasticity of TGF-β signaling
Source: BMC Syst Biol. 2014 Mar 12;8:30. doi: 10.1186/1752-0509-8-30 (PMC4007780; doi:10.1186/1752-0509-8-30)
Supplement: Additional file 3: Table S2 — Vector matrix of trajectories that regulate BCL_X_L, JUNB, CRP, FGG, IRF1, CEBPD, RANKL genes. The occurrence of components is expressed as 0 (absent) and 1 (present) in trajectories. [file 1752-0509-8-30-S3.xls]

## Sheet: Feuil1
	BCL_X__L___0	CRP_0	CEBPD_0	JUNB_0	IRF1_0	RANKL_0	FGG_0
AKT1_active_cy	1	1	1	1	1	1	1
AKT1_active_p_p_plasmaMb	1	1	1	1	1	1	1
AKT1_cy	1	1	1	1	1	1	1
ATF2_JUN_active_nucl	1	1	1	1	1	1	1
ATF2_p_p_nucl	1	1	1	1	1	1	1
BCL_X__L__	1	0	0	0	0	0	0
BCL_X__L___gene	1	0	0	0	0	0	0
CEBPD	0	0	1	0	0	0	0
CEBPD_gene	0	0	1	0	0	0	0
CRP	0	1	0	0	0	0	0
CRP_gene	0	1	0	0	0	0	0
CaM_Ca2PLUS_CalcineurinAalpha_betaB1	1	1	1	1	1	1	1
CaM_Ca2PLUS_CalcineurinAalpha_betaB1_active	1	1	1	1	1	1	1
ELK1_active_p_p_p_p_p_nucl	1	1	1	1	1	1	1
ELK1_nucl	1	1	1	1	1	1	1
ERK1_2	1	1	1	1	1	1	1
ERK1_2_active_active	1	1	1	1	1	1	1
ERK1_2_active_active_nucl	1	1	1	1	1	1	1
EphrinB1_EPHB1_2_SrcFamilyKinases_active_membraneraft	1	1	1	1	1	1	1
EphrinB1_EPHB1_2_active_intToMb	1	1	1	1	1	1	1
FAP1	1	1	1	1	1	1	1
FGG	0	0	0	0	0	0	1
FGG_gene	0	0	0	0	0	0	1
FOS_active_p_p_p_p_cy	1	1	1	1	1	1	1
FOS_active_p_p_p_p_nucl	1	1	1	1	1	1	1
FOS_cy	1	1	1	1	1	1	1
FOS_cy_gene	1	1	1	1	1	1	1
GDP_cy	1	1	1	1	1	1	1
GRB2_cy	1	1	1	1	1	1	1
GTP_cy	1	1	1	1	1	1	1
HRAS_active_plasmaMb	1	1	1	1	1	1	1
HRAS_plasmaMb	1	1	1	1	1	1	1
IL2Ralpha_intToMb	1	1	1	1	1	1	1
IL2Ralpha_intToMb_gene	1	1	1	1	1	1	1
IL2Rbeta_JAK1_LCK_intToMb	1	1	1	1	1	1	1
IL2Rgamma_JAK3_intToMb	1	1	1	1	1	1	1
IL2_IL2Ralpha_beta_gamma_JAK1_LCK_JAK3_active_intToMb	1	1	1	1	1	1	1
IL2_glycosylation_exCellRegion	1	1	1	1	1	1	1
IRF1	0	0	0	0	1	0	0
IRF1_gene	0	0	0	0	1	0	0
JNK1_2	1	1	1	1	1	1	1
JNK1_2_active_active	1	1	1	1	1	1	1
JNK1_2_active_active_nucl	1	1	1	1	1	1	1
JUN	1	1	1	1	1	1	1
JUNB	0	0	0	1	0	0	0
JUNB_gene	0	0	0	1	0	0	0
JUN_FOSNFAT1_c_4_active_nucl	1	1	1	1	1	1	1
JUN__dimer___active_nucl	1	1	1	1	1	1	1
JUN_active_p_p_nucl	1	1	1	1	1	1	1
JUN_gene	1	1	1	1	1	1	1
JUN_p_p_p_p_nucl	1	1	1	1	1	1	1
MEK1_2_active_active_cy	1	1	1	1	1	1	1
MEK1_2_active_p_cy	1	1	1	1	1	1	1
MEK1_2_cy	1	1	1	1	1	1	1
MKK4	1	1	1	1	1	1	1
MKK4_active_p_p	1	1	1	1	1	1	1
NFAT1_c_4_active_active_nucl	1	1	1	1	1	1	1
NFAT1_c_4_cy	1	1	1	1	1	1	1
NFAT1_c_4_inactive_cy	1	1	1	1	1	1	1
PDGFA_B_C_exCellRegion	1	1	1	1	1	1	1
PDGFRA_plasmaMb	1	1	1	1	1	1	1
PDGF_PDGFRA_active	1	1	1	1	1	1	1
RAF1_active_p_p_cy	1	1	1	1	1	1	1
RAF1_cy	1	1	1	1	1	1	1
RANKL	0	0	0	0	0	1	0
RANKL_gene	0	0	0	0	0	1	0
SHC_GRB2_SOS1	1	1	1	1	1	1	1
SHC_GRB2_SOS1_active	1	1	1	1	1	1	1
SHC_cy	1	1	1	1	1	1	1
SOS1_cy	1	1	1	1	1	1	1
SRF_nucl	1	1	1	1	1	1	1
STAT3__dimer___active_nucl	1	1	1	1	1	1	1
STAT3_cy	1	1	1	1	1	1	1
Serine_ThreonineKinases	1	1	1	1	1	1	1
SrcFamilyKinases	1	1	1	1	1	1	1
SrcFamilyKinases_active_active_intToMb	1	1	1	1	1	1	1
TAK1	1	1	1	1	1	1	1
TAK1_active	1	1	1	1	1	1	1
TGFB1__dimer___active_exCellRegion	1	1	1	1	1	1	1
mTOR	1	1	1	1	1	1	1
mTOR_active_p	1	1	1	1	1	1	1
Supplementary Table 2: Vector matrix of trajectories that regulate BCL_X_L, JUNB, CRP, FGG, IRF1, CEBPD, RANKL genes.
The occurrence of components is expressed as 0 (absent) and 1 (present) in trajectories.
