# Supplementary material for: An integrative modeling framework reveals plasticity of TGF-β signaling
Source: BMC Syst Biol. 2014 Mar 12;8:30. doi: 10.1186/1752-0509-8-30 (PMC4007780; doi:10.1186/1752-0509-8-30)
Supplement: Additional file 4: Table S3 — Genes with non_Smad-independent trajectories identified by CADBIOM. The Table lists genes with non-Smad-dependent trajectories. Gene names (ID) are given according to their nomenclature in the HUGO and PID databases, respectively, and are followed by their description. [file 1752-0509-8-30-S4.xls]

## Sheet: Feuil1
HUGO ID	PID ID	Description
ACHE	ACHE	Acetylcholinesterase (Yt blood group)
Actin	Actin	ACTA1
ANGPT1	Ang1	Angiopoietin 1
ANGPT2	Ang2	Angiopoietin 2
ARG1	ARG1	Arginase, liver
ATF3	ATF3	Activating transcription factor 3
BCL2	BCL2_p_mi	B-cell CLL/lymphoma 2
BCL2L1	BCLX	BCL2-like 1
BCL2L11	BIM	BCL2-like 11 (apoptosis facilitator)
BGLAP	Osteocalcin	Bone gamma-carboxyglutamate (gla) protein
CASP1	Caspase1	Caspase 1, apoptosis-related cysteine peptidase
CBFB	PEBPB2	Core-binding factor, beta subunit
CCL2	CCL2	Chemokine (C-C motif) ligand 2
CCL3	MIP1A	Chemokine (C-C motif) ligand 3
CCL4	MIP1B	Chemokine (C-C motif) ligand 4
CCNA2	CyclinA	Cyclin A2
CCND2	CyclinD2	Cyclin D2
CCR5	CCR5	Chemokine (C-C motif) receptor 5
CD40LG	CD40LG	CD40 ligand (TNF superfamily, member 5, hyper-IgM syndrome)
CDK1	CDK1	Cyclin-dependent kinase 1
CDK5R1	CDK5R1	Cyclin-dependent kinase 5, regulatory subunit 1 (p35)
CDK6	CDK6	Cyclin-dependent kinase 6
CEBPD	CEBPD	CCAAT/enhancer binding protein (C/EBP), delta
CHRNA1	CHRNA1	Cholinergic receptor, nicotinic, alpha 1 (muscle)
CHRNE	CHRNE	Cholinergic receptor, nicotinic, epsilon
CISH	CISH	Cytokine inducible SH2-containing protein
COL24A1	COL24A1	Collagen, type XXIV, alpha 1
CRP	CRP	C-reactive protein, pentraxin-related
CSRP2	CSRP2	Cysteine and glycine-rich protein 2
CYR61	CYR61	Cysteine-rich, angiogenic inducer, 61
DMTF1	DMTF1	Cyclin D binding myb-like transcription factor 1
DUSP1	MKP1	Dual specificity phosphatase 1
DUSP10	MKP5	Dual specificity phosphatase 10
DUSP5	DUSP5	Dual specificity phosphatase 5
DUSP6	MKP3	Dual specificity phosphatase 6
DUSP8	DUSP8	Dual specificity phosphatase 8
EDN1	ET1	Endothelin1
EGR1	EGR1	Early growth response 1
EPOR	EPOR	Erythropoietin receptor
ESR1	ERalpha	Estrogen receptor 1
ETS1	ETS1	V-ets erythroblastosis virus E26 oncogene homolog 1 (avian)
ETV5	ERM	Ets variant 5
FABP4	A_FABP	Fatty acid binding protein 4, adipocyte
FASLG	FASLG	Fas ligand (TNF superfamily, member 6)
FCER2	FCER2	Fc fragment of IgE, low affinity II, receptor for (CD23)
FGG	FGG	Fibrinogen gamma chain
FLT1	VEGFR1	F-related tyrosine kinase 1
FOS	FOS_cy	V-fos FBJ murine osteosarcoma viral oncogene homolog
FOSL1	Fra1	FOS-like antigen 1
FOSL2	Fra2	FOS-Like Antigen 2
FOXP3	FOXP3	Forkhead box P3
GADD45B	GADD45B	Growth arrest and DNA-damage-inducible, beta
GADD45G	GADD45G	Growth arrest and DNA-damage-inducible, gamma
GDF15	PTGFB	Growth differentiation factor 15
GJA1	Connexin43	Gap junction protein, alpha 1, 43kDa
GSR	GR	Glutathione reductase
GZMA	GranzymeA	Granzyme A (granzyme 1, cytotoxic T-lymphocyte-associated serine esterase 3)
GZMB	GranzymeB	Granzyme B (granzyme 2, cytotoxic T-lymphocyte-associated serine esterase 1)
HBG2	Ggammaglobin	Hemoglobin, gamma G
HES1	HES1	Hairy and enhancer of split 1, (Drosophila)
HES5	Hes5	Hairy and enhancer of split 5 (Drosophila)
HRK	DP5	Harakiri, BCL2 interacting protein (contains only BH3 domain)
HSP90B1	HSP90B1	Heat shock protein 90kDa beta (Grp94), member 1
IFNG	IFN	Interferon, gamma
IGFBP1	IGFBP1	Insulin-like growth factor binding protein 1
IL12RB2	IL12Rbeta2	interleukin 12 receptor, beta 2
IL13	IL13	Interleukin 13
IL17A	IL17	Interleukin 17A
IL18R1	IL18R1	Interleukin 18 receptor 1
IL18RAP	IL18Rbeta	Interleukin 18 receptor accessory protein
IL1R1	IL1RA	Interleukin 1 receptor, type I
IL2	IL2	Interleukin 2
IL23A	IL23A	Interleukin 23, alpha subunit p19
IL3	IL_3	interleukin 3 (colony-stimulating factor, multiple)
IL4	IL4	Interleukin 4
IL5	IL5	Interleukin 5 (colony-stimulating factor, eosinophil)
IL8	IL8	Interleukin 8
INS	Insulin	Insulin
IRF1	IRF1	Interferon regulatory factor 1
IRF4	IRF4	Interferon regulatory factor 4
IRF9	IRF9	Interferon regulatory factor 9
JUN	JUN	Jun oncogene
JUNB	JUNB	Jun B proto-oncogene
KIT	KIT	V-kit Hardy-Zuckerman 4 feline sarcoma viral oncogene homolog
KLRC3	NKG2E	Killer cell lectin-like receptor subfamily C, member 3
KRT17	K17	Keratin 17
KRT5	K5	Keratin 5
KSR1	KSR	Kinase suppressor of ras 1
LBP	LBP	Lipopolysaccharide binding protein
LTA	TNFB	Lymphotoxin alpha (TNF superfamily, member 1)
MMP2	MMP2	Matrix metallopeptidase 2 (gelatinase A, 72kDa type IV collagenase)
MT2A	MT2A	Metallothionein 2A
MYC	MYC	V-myc myelocytomatosis viral oncogene homolog (avian)
NTS	Neurotensin	Neurotensin
OSM	OSM	Oncostatin M
PAX6	Pax6_nucl	Paired box 6
PDGFRA	PDGFRA	Platelet-derived growth factor receptor, alpha polypeptide
PENK	proenkephalin	Proenkephalin
PIM1	PIM1	Pim-1 oncogene
PLA2G4A	PLA2G4A	Phospholipase A2, group IVA (cytosolic, calcium-dependent)
PLAUR	uPAR	Plasminogen activator, urokinase receptor
PPARGC1A	PGC1A	Peroxisome proliferator-activated receptor gamma, coactivator 1 alpha
PRF1	Perforin1	Perforin 1 (pore forming protein)
PTHLH	PTHrP	Parathyroid hormone-like hormone
PTP4A1	PRL_1	Protein tyrosine phosphatase type IVA, member 1
RB1	RB1	Retinoblastoma 1 (including osteosarcoma)
SELE	ELAM1	Selectin E
SERPINB5	maspin	Serpin peptidase inhibitor, clade B (ovalbumin), member 5
SNAI1	SNAIL	Snail homolog 1 (Drosophila)
SOCS1	SOCS1	Suppressor of cytokine signaling 1
SRP9	SRP9	Signal recognition particle 9kDa
TAT	TAT	Tyrosine aminotransferase
TCF4	TCF4	Transcription factor 4
TGFB1	TGFB1	Transforming growth factor, beta 1
TGFB2	TGF_beta2	Transforming growth factor, beta 2
TIMP1	TIMP1	TIMP metallopeptidase inhibitor 1
TNF	TNF_alpha	Tumor necrosis factor
TNFRSF18	GITR	Tumor necrosis factor receptor superfamily, member 18
TNFRSF4	OX40	Tumor necrosis factor receptor superfamily, member 4
TNFSF11	RANKL	Tumor necrosis factor (ligand) superfamily, member 11
YWHAG	YWHAG	Tyrosine 3-monooxygenase/tryptophan 5-monooxygenase activation protein
ZFP36	ZFP36	Zinc finger protein 36, C3H type, homolog (mouse)
Supplementary Table 3: Genes with non-SMAD-dependent trajectories identified by CADBIOM.
The Table lists genes with non-SMAD-dependent trajectories. Gene names (ID) are given according
to their nomenclature in the HUGO and PID databases, respectively, and are followed by their
description.
