# Supplementary material for: An integrative modeling framework reveals plasticity of TGF-β signaling
Source: BMC Syst Biol. 2014 Mar 12;8:30. doi: 10.1186/1752-0509-8-30 (PMC4007780; doi:10.1186/1752-0509-8-30)
Supplement: Additional file 5: Table S4 — Target genes regulated by combinations of extracellular stimuli identified by CADBIOM. Proteins that serve as extracellular stimuli and their combinations thereof are listed together with their target genes, listed according to the PID nomenclature. [file 1752-0509-8-30-S5.xls]

## Sheet: Feuil1
Extracellular stimuli		Name of target genes (PID ID)
TGF-β and IL2		KIT_transMb, EPOR_plasmaMb, FOXP3, IRF1_exCellRegion, Perforin1_secretorygranule,
		BCL_X_L_, BCL2_p_mi, CISH, JUNB, SRP9, BCL_X_mi, HSP90B1, CRP, CyclinD2, TNFB,
		FGG, IRF1, OSM, KSR, Caspase1, YWHAG, CEBPD, BCL_X, PIM1, RANKL, MYC_nucl, BCLX, CDK6
TGF-β and IL12		GranzymeA, IL18Rbeta_intToMb, SOCS1, IL17F, GranzymeB, MIP1A, IL18R1_intToMb, Perforin1,
		ERM, MIP1B, IRF1, IL1RA, CCR5, GADD45G_active, GADD45B_active
TGF-β and CXCL9_11 and IL12		GranzymeA, IL18Rbeta_intToMb, SOCS1, IL17F, GranzymeB, MIP1A, IL18R1_intToMb, Perforin1,
		ERM, MIP1B, IRF1, IL1RA, CCR5, GADD45G_active, GADD45B_active
TGF-β and IL12 and VEGFA		GranzymeA, IL18Rbeta_intToMb, IL17F, GranzymeB, MIP1A, IL18R1_intToMb, Perforin1, ERM, MIP1B,
		IRF1, IL1RA, CCR5, GADD45G_active, GADD45B_active
TGF-β and BMP2_4_FETUA and		GranzymeA, IL17F, GranzymeB, MIP1A, MIP1B, IL1RA, CCR5, GADD45G_active, GADD45B_active
BMP2_4 and IL12
TGF-β and BMP2_4 and IL12		GranzymeA, IL17F, GranzymeB, MIP1A, MIP1B, IL1RA, CCR5, GADD45G_active, GADD45B_active
TGF-β and BMP2_4_CHRDL1		GranzymeA, IL17F, GranzymeB, MIP1A, MIP1B, IL1RA, CCR5, GADD45G_active, GADD45B_active
and BMP2_4 and IL12
TGF-β and BMP2_4_CHRD		GranzymeA, IL17F, GranzymeB, MIP1A, MIP1B, IL1RA, CCR5, GADD45G_active, GADD45B_active
and BMP2_4 and IL12
TGF-β and BMP2_4_USAG1		GranzymeA, IL17F, GranzymeB, MIP1A, MIP1B, IL1RA, CCR5, GADD45G_active, GADD45B_active
and BMP2_4 and IL12
TGF-β and BMP2_4_GREM1		GranzymeA, IL17F, GranzymeB, MIP1A, MIP1B, IL1RA, CCR5, GADD45G_active, GADD45B_active
and BMP2_4 and IL12
TGF-β and BMP2_4_NOG		GranzymeA, IL17F, GranzymeB, MIP1A, MIP1B, IL1RA, CCR5, GADD45G_active, GADD45B_active
and BMP2_4 and IL12
TGF-β and BMP2_4_CER1		GranzymeA, IL17F, GranzymeB, MIP1A, MIP1B, IL1RA, CCR5, GADD45G_active, GADD45B_active
and BMP2_4 and IL12
TGF-β and B_cellantigen and IL2		BCL_X_L_, JUNB, HSP90B1, CRP, FGG, IRF1, CEBPD, RANKL
TGF-β and IL2 and PDGFA_B_C		BCL_X_L_, JUNB, HSP90B1, CRP, FGG, IRF1, CEBPD, RANKL
TGF-β and IL12 and		GranzymeA, GranzymeB, MIP1B, IL1RA, CCR5, GADD45G_active, GADD45B_active
PDGFA_B_C
TGF-β and EGF and IL12		GranzymeA, GranzymeB, MIP1B, IL1RA, CCR5, GADD45G_active, GADD45B_active
TGF-β and B_cellantigen		GranzymeA, GranzymeB, MIP1B, IL1RA, CCR5, GADD45G_active, GADD45B_active
and IL12
TGF-β and IL12 and S1P		GranzymeA, GranzymeB, MIP1B, IL1RA, CCR5, GADD45G_active, GADD45B_active
TGF-β and IL2 and		GranzymeB, Perforin1_secretorygranule, OX40, GITR
peptide_MHC class I
TGF-β and IL6		IL17
TGF-β and IL4 and PDGF_BB		FCER2
and WNT5A
TGF-β and IL4 and PDGF_BB		FCER2
TGF-β and PDGF_BB		PLA2G4A
TGF-β and TNF_alpha		Ang1
TGF-β and IL4		IRF4_nucl
TGF-β and CXCL9_11 and		IL12Rbeta2_intToMb
IFN_gamma and IL12
TGF-β and HMGB1 and		Ang1
TNF_alpha
TGF-β and IL4 and PDGF_BB		FCER2
and neuregulin1beta
TGF-β and IFN and IL12		IL12Rbeta2_intToMb
TGF-β and HMGB1 and IL6		IL17
TGF-β and IFN_gamma and IL12		IL12Rbeta2_intToMb
and VEGFA
Supplementary Table 4: Target genes regulated by combinations of extracellular stimuli identified by CADBIOM.
Proteins that serve as extracellular stimuli and their combinations thereof are listed together with their target
genes, listed according to the PID nomenclature.
