# Supplementary material for: An integrative modeling framework reveals plasticity of TGF-β signaling
Source: BMC Syst Biol. 2014 Mar 12;8:30. doi: 10.1186/1752-0509-8-30 (PMC4007780; doi:10.1186/1752-0509-8-30)
Supplement: Additional file 6: Table S5 — List of the 649 pairs of genes randomly chosen to evaluate the association between co-expression and trajectories. [file 1752-0509-8-30-S6.xls]

## Sheet: Feuil1
Supplementary Table 5: list of the 649 pairs of genes
randomly chosen to evaluate the association between
co-expression and trajectories.
Gene 1	Gene 2
CHUK	IFNG
CAV1	IL3
OPRM1	OSM
ETV5	IL18RAP
IL2	TLX2
EGR1	ITGB3
BCL2L1	E2F1
KIT	LBP
FOS	IL10
GLI1	IL2
IL12RB2	TNFAIP3
ACTA1	IL6
SOD2	TM7SF2
CCL11	EPO
E2F1	JUNB
IGHE	KLK3
HRK	IGHA1
IFNB1	PLRG1
CYSLTR1	PLAUR
IGHG4	VEGFA
ALOX15	CCL3
CYSLTR1	TGFB1
BCL2L1	VEGFA
EGR3	IL13
IRF9	PENK
IL18RAP	LTA
HIST1H2BA	RNF128
PTGS2	VCAM1
IGHE	IL10
CEBPD	TNF
MMP7	NFKBIA
IRF4	MEF2C
ANGPT2	RB1
GCK	PRF1
HRK	KLK2
FOS	WWP1
DUSP5	SELP
FGG	WWP1
CASP1	TFF3
EPO	MT2A
CDK5R1	TM7SF2
FASLG	TCF3
ETS1	TGFB2
CEBPD	IFNG
IFNB1	ZFP36
AKT3	CCL11
CYR61	IL18RAP
BCL2L1	PLRG1
FLT1	IL2RA
EPO	SNAI1
CBFB	TFF3
FOSL2	FOXP3
ARG1	ATF3
BCL2L1	TNFRSF4
ARG1	NTS
BCL2L1	DUSP10
CHRNE	SERPINB5
ETV5	IL4
IL6	MMP2
CCL17	IL10
CGA	DUSP5
CCL17	ZFP36
GJA1	SOCS3
CDK5R1	SERPINB5
BCL2L11	CCR5
FCGR1A	MMP2
ANGPT2	CHUK
IL18R1	PTPN1
CBLB	IL4
IL13	KLRC3
CBLB	KRT17
CSN2	DUSP6
CCL26	FLT1
CISH	KSR1
CHUK	JUN
IL8	TM7SF2
MYC	RETNLB
CHRNA1	KLK3
CCR5	FABP4
CCND2	SOCS1
BCL2	PENK
IL13	PDGFRA
FOXP3	KIT
AICDA	IL4
ANGPT2	IL17F
CHUK	IRF1
ICAM1	IL2
KLK3	TNFSF11
FCER2	JUN
COL3A1	FOS
IL23A	MYB
CAV1	KRT5
IL17F	KLK3
IL5	VEGFA
GJA1	IL5
CSF2	EOMES
BCL2L1	OSM
ACHE	HLA-DRA
CCL11	KIT
CHRNE	TFF3
CASP1	TLX2
ESR1	KIT
BCL2L1	FABP4
CBLB	TFF3
HIST1H2BA	LTA
ATF3	CHUK
CCND2	EPOR
BGLAP	CCNA2
DUSP8	ETS1
IL5	IL6
ALOX15	IL5
CDKN1A	IL5
ID1	IGHA1
EGR3	ITGB3
IL10	TRPV1
ID1	IL18RAP
CRP	FCER2
IGHA1	WWP1
A2M	IGFBP1
BCL2	IL13RA2
IL17F	NTS
IL8	KRT5
EDN1	LTA
LAMC1	PIM1
BCL2L1	IGHA1
COL3A1	SOCS1
IL3	PIM1
CDC25B	SNAI1
HIST1H2BA	KLRC3
ESR1	SELP
HSPA1A	LTA
IGHE	ITGB3
MMP2	PRF1
CBFB	IL23A
HBG2	IL4R
CHRNE	VEGFA
GJA1	IGHA1
BCL2L11	TFF3
ACHE	SOCS3
EPOR	IFNG
DUSP6	EOMES
GSC	PIGR
COL3A1	IGHE
AKT3	FOSL2
CDKN2B	HES1
COL24A1	E2F1
A2M	IGHG4
CSN2	NOS2
IL6	SMAD7
CSN2	SOCS1
CAV1	YWHAG
JUN	RETNLB
IFNG	SERPINB5
BCL2	BCL2L1
CASP1	CSF2
ETV5	TCF4
CYSLTR1	SOCS3
PIM1	SNAI1
FOSL2	TFF3
ESR1	TCF4
LTA	VEGFA
ATF3	PIGR
CCL3	KLK2
IL12RB2	SERPINB5
CYSLTR1	DUSP1
CBFB	HES1
CDC25B	INS
HSPA1A	PTPN1
E2F1	PENK
ARG1	CCL11
COL24A1	PIM1
IL13	NFKBIA
INS	LTA
SELP	VEGFA
CYSLTR2	MYB
LBP	PTGS2
CDC25B	MYC
EGR1	TAT
KLK3	MMP7
BCL2L1	PLAUR
KRT5	THY1
ACHE	RB1
MMP2	PPARGC1A
BGLAP	PIM1
MMP9	PIM1
ETS1	IL4
FASLG	IL8
EGR1	ETS1
MMP9	NR3C1
OPRM1	WWP1
IL13RA2	ZFP36
CCL4	JUN
COL1A1	KSR1
CCL17	HSPA1A
DUSP5	E2F1
FOSL2	PLRG1
GSC	NR3C1
IL2	IRF9
CDC25B	DUSP8
CDK1	EGR3
EGR3	RAB7A
HLA-DRA	RAB7A
PENK	TGFB1
EPOR	KIT
COL24A1	IL13
BCL2L1	SELP
FOS	KRT5
EPO	MMP7
CYSLTR1	FASLG
FCGR1A	RETNLB
IL13	SELE
IL5	RB1
CCR5	THY1
IFNB1	IL4
FASLG	TNFRSF18
IL13RA2	TCF4
A2M	NFATC1
HSPA1A	SOCS3
CHRNA1	RB1
CDC25B	IL3
CYSLTR1	ZFP36
DUSP5	GSC
CCL17	CHRNA1
CCL4	KIT
GADD45B	IFNG
CCL17	COL24A1
HBG2	IGHG4
CDK5R1	GADD45B
GLI1	KIT
SOCS1	VEGFA
KRT5	PRF1
INS	TNFRSF4
BCL2L1	CDK1
A2M	RAB7A
PTCH1	SRP9
FCGR1A	PTPN1
BCL2L11	PLAUR
ETS1	THY1
EGR1	FASLG
PTGS2	SERPINB5
IL3	KLK2
CBFB	ICAM1
CGA	FASLG
BCL2L1	GJA1
HES5	SERPINB5
CCND2	HES5
EPOR	FCER2
IKBKB	IL18RAP
CCL4	NR3C1
AKT3	IKBKB
SELP	ZFP36
DUSP1	IRF1
CGA	IFNG
FOSL2	THY1
HIST1H2BA	JUNB
DUSP10	TNFRSF4
NOS2	PLAUR
IL18RAP	TNFSF11
HSP90B1	OSM
PRF1	TFF3
NFKBIA	PLA2G4A
FLT1	IL23A
HSPA1A	IFNB1
E2F1	IRF1
FABP4	SRP9
CRP	SOCS3
IRF4	LBP
GLI1	NFKBIA
HSP90B1	KSR1
CYR61	TGFB1
KRT5	KRT5
CHUK	MMP7
IL12RB2	PDGFRA
BCL2L1	IL13RA2
NR3C1	TIMP1
KLK3	OPRM1
NFKBIA	TNFRSF18
ATF3	ETS1
NTS	SRP9
IL4	NTS
EGR2	SELP
ETV5	IL13
HBG2	ICAM1
HES5	KRT17
ARG1	JUN
IFNG	PPARGC1A
MMP2	SELP
DUSP8	IL3
PENK	SOCS3
CCL11	GLI1
HLA-DRA	ZFP36
CSRP2	SERPINB5
TNFAIP3	TNFRSF18
JUN	TLX2
CCL11	IL18R1
NR3C1	VCAM1
ARG1	BCL2L1
FABP4	SOCS3
CRP	KIT
KLK2	NFATC1
IL10	LBP
NFATC1	TM7SF2
DAPK1	SOCS1
IL17F	ITGB3
CHRNE	SRP9
ACTA1	PIM1
GCK	MMP2
BGLAP	VEGFA
GCK	WWP1
BGLAP	CD40LG
CCL2	IGFBP1
CCL3	IL17A
FABP4	TGFB1
IFNG	TM7SF2
HIST1H2BA	HLA-DRA
PTHLH	THY1
IRF4	PDGFRA
CISH	VEGFA
NFKBIA	TNFSF11
IL8	PAX6
ETV5	TLX2
FABP4	NFATC1
BCL2	HSP90B1
HSPA1A	TNFRSF18
FOXA2	IRF9
IL17A	LTA
AKT3	JUN
CBFB	IL13RA2
EGR2	FLT1
ACHE	TGFB1
BCL2L1	BCL2L1
DUSP6	WWP1
DUSP1	IL10
ATF3	CCNA2
CDC25B	VEGFA
IGHE	OPRM1
BCL2	CSN2
GADD45G	IFNG
CDC25B	TNF
BCL2L11	PTPN1
BCL2L1	SOCS3
CDK5R1	TNFRSF18
IFNB1	IL4R
ETS1	IRF1
DUSP8	IL5
BCL2L1	MT2A
GADD45B	SRP9
EGR1	MMP7
BCL2L1	IL8
BCL2L1	TRPC6
HES5	JUN
CCL26	ETV5
CSN2	IL2RA
IGHE	IL3
GLI1	IL1R1
ETS1	RNF128
CRP	TLX2
CCR5	NFATC1
IFNG	TLX2
BCL2L1	CCL4
CD40LG	TLX2
FLT1	MYC
GLI1	HSPA1A
IL1R1	IL3
ARG1	RNF128
E2F1	IFNB1
MYB	VCAM1
CAV1	HES5
COL3A1	DMTF1
FGG	INS
IL2RA	ITCH
CSN2	PRF1
COL3A1	TRPC6
PDGFRA	TIMP1
KLRC3	MEF2C
FCER2	YWHAG
CSN2	PPARGC1A
DUSP5	TCF4
ALOX15	YWHAG
OSM	TGFB2
OPRM1	VEGFA
IRF4	PAX6
CDC25B	HES1
CBLB	SERPINB5
A2M	IL10
CCL17	PTCH1
BGLAP	CDK6
CCNA2	TNFRSF18
CBFB	TCF4
EPOR	IL10
IRF1	PENK
AICDA	OSM
IGHG3	SOCS3
EDN1	SNAI1
TCF3	TNFRSF4
E2F1	HES5
SELE	TAT
HES5	NR3C1
CSN2	INS
IGHG4	SRP9
IGHE	MMP2
FOXP3	PLRG1
COL24A1	SOCS3
IL1R1	NFATC1
FABP4	PAX6
FLT1	TNF
IGHE	KLRC3
BCL2L1	CYR61
IFNB1	IGHG4
ARG1	IL10
IL5	KSR1
HSP90B1	TNFRSF4
IL1R1	IL6
ID1	TAT
BCL2L11	IL18RAP
NOS2	WWP1
IGHG3	PTPN1
PTHLH	TNFRSF18
CRP	ETS1
ALOX15	E2F1
PTPN1	WWP1
GCK	RNF128
CCND2	NFKBIA
CDK1	TM7SF2
FOS	SOD2
BCL2L1	GZMA
CCNA2	HES1
CYSLTR2	TCF4
IL2	PLAUR
BGLAP	PENK
LTA	PRF1
LBP	PENK
JUN	PLA2G4A
CD40LG	SRP9
LAMC1	TCF3
FOXA2	IL13
IGHG4	PIGR
SRP9	WWP1
MMP7	TNFRSF4
CDKN2B	IL17F
KSR1	MMP7
CDC25B	SELE
IL10	SMAD7
IL8	SOCS1
CYSLTR2	IGHE
PPARGC1A	THY1
HIST1H2BA	MMP7
CCNA2	CHRNE
FOXA2	HES1
FOSL2	VCAM1
HRK	IFNG
BCL2L11	PIM1
CDC25B	DUSP6
ACHE	NTS
ID1	IRF4
FCGR1A	YWHAG
DAPK1	IRF1
CHRNE	CYSLTR2
EGR1	PENK
FOS	HLA-DRA
IL2	KLRC3
EPO	JUN
BCL2L1	JUN
CSF2	IL17A
FOS	IL23A
BGLAP	MMP2
EDN1	PLA2G4A
JUN	PTCH1
DUSP6	FASLG
HLA-DRA	TGFB2
LAMC1	SNAI1
IFNG	LAMC1
HES5	TNFAIP3
BCL2L1	TNFRSF18
BCL2L1	ICAM1
HSPA1A	ZFP36
CASP1	IGFBP1
CYR61	CYSLTR1
BGLAP	HBG2
CCR5	CHRNE
ANGPT2	CBLB
IL17F	IL5
IL2	IRF4
ARG1	TNFAIP3
ARG1	LBP
CBLB	DUSP10
SELP	SOCS3
FCER2	PPARGC1A
PTGS2	PTPN1
PPARGC1A	TNFRSF4
JUN	KLK3
GJA1	TNF
CHUK	IL5
COL24A1	KLRC3
MMP2	TNFRSF4
BGLAP	HIST1H2BA
AKT3	HES1
COL3A1	FOXP3
CDK1	IL12RB2
CSRP2	EGR2
VCAM1	ZFP36
BCL2L1	HSPA1A
FASLG	TRPV1
CAV1	CHRNA1
OSM	PAX6
GZMA	IL12RB2
CCNA2	IGHA1
IFNG	WWP1
BCL2L11	YWHAG
JUNB	PIGR
IGHA1	TGFB2
IL13RA2	IL2RA
ACTA1	IL2
IL17F	RAB7A
RAB7A	YWHAG
FLT1	IFNG
EPO	HLA-DRA
FABP4	SOCS1
DMTF1	PENK
CCNA2	HRK
CRP	NFKBIA
FOXP3	PRF1
FOXA2	TLX2
CSN2	EGR1
ALOX15	EGR1
GZMA	KIT
A2M	YWHAG
EOMES	HSP90B1
ACTA1	PRF1
FOXA2	THY1
ANGPT2	KLRC3
COL1A1	LBP
CDK6	DUSP8
CD40LG	IGHE
IL17F	LAMC1
CISH	DMTF1
AKT3	IL12RB2
CGA	GADD45G
CASP1	CDKN1A
MMP2	PENK
KRT17	TCF4
FOSL2	TRPC6
HSPA1A	IL3
CDK1	SELE
EGR1	IL1R1
HLA-DRA	PLA2G4A
KRT5	PIGR
EGR3	PIM1
HIST1H2BA	RETNLB
IGFBP1	IGHG3
GCK	IRF9
ANGPT2	TNF
IRF9	NOS2
BCL2L1	IL13
IGHG4	PLRG1
FOS	GSC
HES1	KIT
IFNB1	IL18RAP
BGLAP	DUSP10
IL3	MEF2C
IL2	IRF1
ITGB3	MYC
A2M	TRPC6
CD40LG	ZFP36
IL2RA	JUN
IL2	ITGB3
COL3A1	DUSP1
FCER2	NFKBIA
EDN1	IGHE
CBFB	ESR1
IL10	PIM1
FOSL1	MEF2C
BCL2L1	YWHAG
HES1	TGFB1
CDK6	DUSP5
GCK	IL4R
DUSP6	KRT5
CASP1	EDN1
NR3C1	TLX2
IFNB1	YWHAG
AICDA	ARG1
CHRNE	CYR61
CHUK	NTS
PENK	PENK
EPOR	FCGR1A
ETV5	IRF1
BGLAP	FOS
IL2	TRPV1
CBLB	MYC
FOXA2	INS
ALOX15	FABP4
ACTA1	CISH
DUSP6	MMP9
DUSP10	MMP9
NTS	TNFRSF18
IL5	KLK3
CCL17	DUSP1
PIGR	PLA2G4A
BCL2L1	CD40LG
FOXA2	NFKBIA
CD40LG	IL10
E2F1	ITCH
CEBPD	IGHA1
DMTF1	NFKBIA
CDKN2B	MEF2C
FCGR1A	RNF128
EGR1	NFATC1
CDKN2B	IL5
FLT1	ID1
IL1R1	OSM
IL13	KRT5
IGHA1	IL23A
SOD2	SRP9
IL5	IRF4
IGFBP1	IL2
FABP4	IRF4
CDC25B	PTHLH
CAV1	IGHA1
IL18RAP	SOCS3
IL18RAP	RAB7A
SELP	WWP1
SELE	TM7SF2
COL1A1	FLT1
IL5	IRF1
BCL2L1	MMP9
MMP2	SNAI1
DUSP10	OSM
IRF4	NR3C1
AKT3	RNF128
IGHE	PTGS2
CAV1	FOS
DUSP10	TRPC6
AICDA	MMP2
HIST1H2BA	MT2A
AKT3	TFF3
GJA1	PPARGC1A
CDKN1A	ESR1
CGA	NOS2
IL1R1	IL2
AICDA	MYB
FLT1	IGFBP1
A2M	DUSP8
CSRP2	MEF2C
HLA-DRA	IL2
BGLAP	IRF9
NR3C1	PAX6
ATF3	NOS2
IL1R1	MT2A
FCER2	GCK
